# Supplementary material for: Establishment of reference intervals of clinical chemistry analytes for the adult population in Egypt
Source: PLoS One. 2021 Mar 19;16(3):e0236772. doi: 10.1371/journal.pone.0236772 (PMC7979267; doi:10.1371/journal.pone.0236772)
Supplement: S1 Table — (XLSX) [file pone.0236772.s004.xlsx]

## Sheet: Suppl Table 1
Suppl Table 1 : Assay methods and traceability
	Cairo University			Alexandria University
	AU 680, Beckman-Coulter			Cobas 6000 modular system, Roche
Analytes	Method	traceability	between-day CV	Method		traceability	between-day CV
Alb	BCG	CRM470	4.03	Bromocresol Green BCG		ERM-DA470k/IFCC	1.69
ALP	IFCC method	Beckman Coulter Master Calibrator	4.96	Colorimetric assay using PNPP,AMP buffer		IFCC	0.9
ALT	Modified without P5P	Beckman Coulter Master Calibrator	0.63	Enzymatic kinetic assay acc to IFCC without pyrodixal 5 phospahate P5P		IFCC	4.01
AMY	IFCC method	Beckman Coulter Master Calibrator	1.02	Enzymatic colorimetric assay acc to IFCC using G7 PNP		Roche system reagent	2.07
AST	Modified without P5P	Beckman Coulter Master Calibrator	3.2	Enzymatic kinetic assay acc to IFCC without pyrodixal 5 phospahate P5P		IFCC	2.46
Ca	Arsenazo III	NIST SRM909bL1	2.65	O-cresolphthalein complexone (OCPC) reaction		SRM 956c L3	0.67
CK	IFCC, 37°C	IFCC Reference Method	2.79	Enzymatic kinetic assay using G6PDH		IFCC	2.54
Cl	ISE indirect	NIST (SRM) 919	1.37	ISE direct( AVL 9180)		primary calibrators prepared gravimetrically from purified salts	1.09
Cre	kinetic Jaffe uncompensated	IDMS via NIST SRM967 L1&L2	2.71	Kinetic Jaffé method		ID/MS	2.84
DBil	DPD reaction	Beckman Coulter Master Calibrator	1.65	Modified Jendrassik and Grof procedure using diazotized sulfanilic acid		the manual test performance using the Jendrassik Grof method	4.1
Fe	TPTZ	Beckman Coulter Master Calibrator	5.19	Ferrozine- no deproteinization		SRM 937	2.15
GGT	IFCC, 37°C	IFCC Reference Method and IRMM/IFCC-452	5.29	gamma-glutamyl-3-carboxy -4-nitranilide		IFCC method	2.92
Glu	HK G6P-DH	NIST SRM965	1.69	Enzymatic reference method with hexokinase		ID-MS method	1.28
HDL-C	anti-human-β-lipoprotein antibody inhibition, CHE/CHO-POD	US CDC HDL-cholesterol reference method	6.78	Homogeneous enzymatic colorimetric assay using PEG		CDC reference method	1.23
iP	Phosphomolybdate, UV	Beckman coulter Master Calibrator	1.2	Phosphomolybdate UV		Primary reference material (NERL2338-C) (weighed in purified material)	1.11
K	ISE indirect	NIST (SRM) 918	1.79	ISE direct( AVL 9180)		primary calibrators prepared gravimetrically from purified salts	1.54
LDH	IFCC, 37°C, Pyruvate to Lactate, UV	IFCC Reference Method and IRMM/IFCC-453	1.16	Enzymatic kinetic assay acc to DGKC		Roche system reagent	1.62
LDL-C*	Homogeneous enzymatic colorimetric assay	US CDC LDL-cholesterol reference method	9.8	Homogeneous enzymatic colorimetric assay		Beta quantification method	3.17
Mg	Xylidyl Blue,	NIST SRM 909bL2	2.6	Chlorophosphonazo 111		atomic absorption spectrometry	0.9
Na	ISE indirect	NIST (SRM) 919	1.69	ISE direct( AVL 9180)		primary calibrators prepared gravimetrically from purified salts	0.49
TBil	DPD reaction, with Caffeine	NIST (SRM) 916a	0.95	Modified Jendrassik and Grof procedure using diazotized sulfanilic acid		Doumas method	3.99
TC	CHE/CHO/POD	NIST SRM 909bL1	3.62	Enzymatic using Cholesterol esterase, oxidase and Horseradish peroxidase		Abell/Kendall and isotope dilution/mass spectrometry	1.38
TG	Lipase/GK/GOP/POD	IDMS Reference method	3.83	Enzymatic using lipoprotein lipase, glycerol kinase & peroxidase		SRM 909b	1.66
UIBC/TIBC**	Iron and Nitroso-PSAP reaction with and without added sample	NIST (SRM) 937	3.41	Direct determination with FerroZine.		Primary reference material (weighed in purified material) through iron	1.14
TP	Biuret’s Method	NIST SRM 927c	4.01	Biuret, no serum blank, end point		SRM 927d	1.36
UA	Uricase/POD	IDMS reference method	1.46	Uricase, calorimetric		ID/MS	2.32
Urea	Kinetic Urease/GLDH, UV	NIST SRM 909b L1	1.71	Urease/glutamate dehydrogenase coupled enzymatic technique		SRM 909b	1.22
* LDL-C was assayed for samples with TG>400, othewise calculated by use of Friedwald equaiton (Friedwald et al., 1972).
** UIBC was assayed in Cairo, While TIBC was assayed in Alexandria, the formula describing the relation between TIBC and UIBC is listed below
	Alexandria University
	Cobas, Roche
	Method	traceability			between-day CV
CRP	immunoturbidimetric assay.	internal method traceable to CRM 470			1.68
IgA	immunoturbidimetric assay.	IRMM BCR470/CRM470			0.45
IgG	immunoturbidimetric assay.	IRMM ERM‑DA470k/IFCC.			0.96
IgM	immunoturbidimetric assay.	IRMM BCR470/CRM470			1.56
C3	immunoturbidimetric assay.	IRMM (Institute for Reference Materials and Measurements) BCR470/CRM470			4.3
C4	immunoturbidimetric assay.	IRMM (Institute for Reference Materials and Measurements) BCR470/CRM470			0.92
PTH	electrochemiluminescence immunoassay “ECLIA” (commercially available PTH radio-binding assay)	In house reference system			7.18
