# Supplementary material for: Establishment of reference intervals of clinical chemistry analytes for the adult population in Egypt
Source: PLoS One. 2021 Mar 19;16(3):e0236772. doi: 10.1371/journal.pone.0236772 (PMC7979267; doi:10.1371/journal.pone.0236772)
Supplement: S2 Table — (XLSX) [file pone.0236772.s005.xlsx]

## Sheet: Suppl Table 2
Suppl Table 2: Demographic profile of the participants
		Male	Female
Race	Upper Egypt	107 (33.2)	150 (41.4)
	Cairo	112 (34.8)	97 (26.8)
	Alexandria	31 (9.6)	65 (18)
	Delta	67 (20.8)	50 (13.8)
	Suez canal	3 (0.9)	0 (0.0)
	Nubia	0 (0.0)	3 (0.8)
	Oasis	1 (0.3)	0 (0.0)
	Others	0 (0.0)	3 (0.8)
Region	Rural	177 (55.3)	202 (55.6)
	Urban	143 (44.7)	161 (44.4)
Age	n	320	364
	Mean	42.856	42.505
	SD	14.09	13.283
BMI	n	316	359
	Mean	27.5282	28.9476
	SD	4.363	5.5533
SBP	n	317	359
	Mean	126.208	122.075
	SD	12.343	14.501
DBP	n	317	359
	Mean	81.748	78.983
	SD	8.788	8.845
WC	n	312	344
	Mean	92.311	93.366
	SD	14.628	15.325
Exercise	0	311 (98.1)	349 (97.2)
	1~2	1 (0.3)	4 (1.1)
	3~	5 (1.4)	10 (2.8)
Smoke	1	88 (27.8)	4 (1.1)
	0	229 (72.2)	355 (98.9)
Alcohol	0	313 (98.7)	357 (99.4)
	1	3 (0.9)	2 (0.6)
	2	1 (0.3)	0 (0.0)
SoftDrk	1	241 (76.0)	247 (68.8)
	0	76 (24.0)	112 (31.2)
