# Supplementary material for: Establishment of reference intervals of clinical chemistry analytes for the adult population in Egypt
Source: PLoS One. 2021 Mar 19;16(3):e0236772. doi: 10.1371/journal.pone.0236772 (PMC7979267; doi:10.1371/journal.pone.0236772)
Supplement: S3 Table — (XLSX) [file pone.0236772.s006.xlsx]

## Sheet: Suppl Table 3
Suppl Table 3: The list of all Ris partitioned by sex
						90%CI of LL		Reference interval			90%CI of UL		SDRsex	LAVE		Gender		u
Item	unit	LAVE	Sex	Age	n	L	H	LL	Me	UL	L	H		BiasLL	BiasUL	BiasLL	BiasUL
TP	g/L	(-)	MF	18~65	620	58.5	60.8	59.7	70.8	81.8	80.9	82.8	0
		(+)	MF	18~65	542	59.5	61.4	60.4	70.5	80.3	79.6	81		-0.137889	0.295477
		(-)	M	18~65	289	58.2	61.4	59.8	70.7	82.7	81.2	84.1				0.0886878	0.319276
		(+)	M	18~65	247	59.2	61.8	60.5	70.2	80.7	79.3	82		-0.135842	0.388119
		(-)	F	18~65	331	57.4	61.1	59.3	70.6	80.9	79.8	82
		(+)	F	18~65	283	58.8	61.9	60.4	70.5	79.7	78.8	80.6		-0.22342	0.243731
Alb	g/L	(-)	MF	18~65	620	34.89	36.32	35.6	43.54	51.04	50.33	51.76	0.16					No partition by sex due to very small diff
		(+)	MF	18~65	560	35.25	36.56	35.91	43.56	50.56	49.95	51.18		-0.0829488	0.128437
		(-)	M	18~65	288	34.67	37.17	35.92	44.42	51.95	50.85	53.05				0.114249	0.497617
		(+)	M	18~65	250	35.21	37.77	36.49	44.32	50.72	49.62	51.81		-0.15702	0.338833
		(-)	F	18~65	332	34.61	36.33	35.47	42.86	49.99	49.03	50.96
		(+)	F	18~65	293	35.02	36.62	35.82	42.92	49.48	48.83	50.13		-0.100439	0.146354
Glb	g/L	(-)	MF	18~65	619	18.9	20.1	19.5	27	36.9	35.9	38	0.06
		(+)	MF	18~65	555	18.9	20.1	19.5	27	36.4	35.3	37.5		0	0.115976
		(-)	M	18~65	288	18.4	20.3	19.4	26.3	36.6	34.8	38.3				-0.0225287	-0.0225287
		(+)	M	18~65	254	18.7	20.4	19.6	26.1	35.5	33.8	37.2		-0.0493082	0.271195
		(-)	F	18~65	330	18.6	20.3	19.5	27.7	36.7	35.4	38
		(+)	F	18~65	290	18.8	20.5	19.6	27.6	36.4	35.2	37.7		-0.0233333	0.07
UA	µmol/L	(-)	MF	18~65	624	144.9	163.7	154.3	283.4	461.4	444.3	478.5	0.63					LAVE(-) Partiton by sex Partition by age for female
		(+)	MF	18~65	495	148.5	167.1	157.8	283	457.8	440.2	475.4		-0.0457333	0.04704
		(-)	M	18~65	289	149.2	187.5	168.3	326.1	478.7	462.7	494.7
		(+)	M	18~65	225	184.2	208.6	196.4	329.3	483.9	457.9	509.9		-0.383137	-0.0709009	0.67032	1.30405
		(-)	F	18~65	334	139.1	159.2	149.1	255.3	388.6	372.4	404.8
		(+)	F	18~65	255	136	154.2	145.1	252.3	384.1	370.3	398		0.0656067	0.0738075
Urea	mmol/L	(-)	MF	18~65	622	2.14	2.339	2.24	4.102	7.329	7.012	7.647	0.35					Partiton by sex
		(+)	MF	18~65	545	2.141	2.39	2.265	4.109	7.233	6.919	7.547		-0.0197262	0.0757488
		(-)	M	18~65	288	2.499	2.806	2.653	4.488	7.615	7.183	8.048				0.411334	0.486052
		(+)	M	18~65	246	2.525	2.825	2.675	4.448	7.453	7.044	7.862		-0.0180494	0.132909
		(-)	F	18~65	334	1.993	2.245	2.119	3.742	6.984	6.653	7.315
		(+)	F	18~65	286	1.997	2.239	2.118	3.777	7.048	6.566	7.531		0.000795132	-0.0508884
Cre	µmol/L	(-)	MF	18~65	623	39.9	44.07	41.99	67.45	102.83	99.48	106.18	0.96					Partiton by sex
		(+)	MF	18~65	543	40.56	44.73	42.65	66.74	102.28	98.89	105.67		-0.0433876	0.0361563
		(-)	M	18~65	287	42.83	52.14	47.49	79.23	105.17	100.5	109.83				0.415582	1.64107
		(+)	M	18~65	244	42.11	52.65	47.38	78.78	103.61	98.85	108.36		0.0076685	0.108753
		(-)	F	18~65	333	39.19	42.9	41.04	60.05	79.7	77.15	82.25
		(+)	F	18~65	285	40.13	43.69	41.91	59.84	78.19	76.01	80.36		-0.0940022	0.163153
eGFR		(-)	MF	18~65	617	69.2	74.6	71.9	102.4	131.4	128.1	134.7	0					Partiton by age
		(+)	MF	18~65	538	69.3	76.1	72.7	102.9	130.7	127.9	133.4		-0.054069	0.0473103
		(-)	M	18~65	286	63.7	71.5	67.6	104.3	141.8	138	145.6				-0.487529	1.31106
		(+)	M	18~65	244	64.1	74.1	69.1	105.1	142.2	136.7	147.7		-0.0804378	-0.0214501
		(-)	F	18~65	333	72.4	77.5	75	101.1	121.9	120.1	123.7
		(+)	F	18~65	284	74.4	81.2	77.8	101.6	121.4	119.7	123.1		-0.251743	0.0449541
Na	mmol/L	(-)	MF	18~65	544	130.1	131.51	130.8	138.92	147.83	146.96	148.71	0					No partition by sex due to very small diff
		(+)	MF	18~65	482	129.96	131.83	130.89	138.83	146.82	145.9	147.74		-0.0221469	0.248537
		(-)	M	18~65	251	130.22	132.05	131.13	138.88	148.06	146.92	149.2				0.105884	0.0345273
		(+)	M	18~65	215	130.16	132.28	131.22	138.83	146.95	145.62	148.28		-0.0224285	0.276618
		(-)	F	18~65	293	129.58	131.75	130.67	139.06	147.91	146.66	149.16
		(+)	F	18~65	252	129.54	132	130.77	138.83	146.76	145.77	147.74		-0.0245153	0.281926
K	mmol/L	(-)	MF	18~65	543	3.269	3.446	3.357	4.319	5.335	5.244	5.427	0.21					No partition by sex due to very small diff
		(+)	MF	18~65	467	3.33	3.506	3.418	4.297	5.293	5.191	5.394		-0.127531	0.087808
		(-)	M	18~65	249	3.34	3.583	3.462	4.385	5.471	5.303	5.638				0.281416	0.501395
		(+)	M	18~65	208	3.383	3.679	3.531	4.372	5.408	5.262	5.554		-0.144102	0.131572
		(-)	F	18~65	294	3.213	3.426	3.32	4.256	5.218	5.089	5.347
		(+)	F	18~65	245	3.277	3.498	3.387	4.271	5.217	5.079	5.356		-0.143519	0.00214208
Cl	mmol/L	(-)	MF	18~65	538	93.55	95.01	94.28	103.56	111.12	110.3	111.94	0.03					No partition by sex due to very small diff
		(+)	MF	18~65	481	93.54	95.3	94.42	103.45	110.31	109.64	110.98		-0.0345374	0.199824
		(-)	M	18~65	249	92.91	95.32	94.11	103.23	110.49	109.52	111.46				-0.100095	-0.256057
		(+)	M	18~65	218	93.18	96.27	94.72	103.23	110.02	109.05	110.99		-0.156288	0.120418
		(-)	F	18~65	290	93.49	95.59	94.54	103.77	111.59	110.5	112.68
		(+)	F	18~65	249	93.69	95.79	94.74	103.7	110.72	109.51	111.93		-0.0490613	0.213417
Ca	mmol/L	(-)	MF	18~65	619	2.142	2.189	2.165	2.409	2.682	2.659	2.705	0.09
		(+)	MF	18~65	554	2.145	2.19	2.167	2.404	2.665	2.641	2.689		-0.015743	0.133815
		(-)	M	18~65	289	2.148	2.211	2.179	2.434	2.688	2.651	2.725				0.151644	0.0303288
		(+)	M	18~65	251	2.158	2.216	2.187	2.434	2.669	2.641	2.698		-0.0650622	0.154523
		(-)	F	18~65	330	2.121	2.197	2.159	2.382	2.684	2.636	2.731
		(+)	F	18~65	287	2.114	2.198	2.156	2.382	2.662	2.616	2.707		0.0232411	0.170435
aCa	mg/dL	(-)	MF	18~65	618	2.044	2.109	2.077	2.325	2.542	2.517	2.566	0
		(+)	MF	18~65	541	2.05	2.11	2.08	2.321	2.528	2.504	2.552		-0.02625	0.1225
		(-)	M	18~65	289	2.056	2.143	2.1	2.328	2.566	2.528	2.605				0.328774	0.311914
		(+)	M	18~65	246	2.072	2.145	2.109	2.328	2.54	2.507	2.574		-0.0818561	0.236473
		(-)	F	18~65	330	2.033	2.09	2.061	2.325	2.529	2.509	2.548
		(+)	F	18~65	283	2.053	2.111	2.082	2.32	2.517	2.492	2.542		-0.189241	0.108138
IP	mmol/L	(-)	MF	18~65	624	0.767	0.806	0.787	1.105	1.516	1.479	1.553	0
		(+)	MF	18~65	544	0.768	0.814	0.791	1.101	1.485	1.445	1.526		-0.0225937	0.175101
		(-)	M	18~65	289	0.762	0.815	0.788	1.112	1.568	1.509	1.626				-0.0268861	0.494705
		(+)	M	18~65	246	0.748	0.821	0.784	1.112	1.554	1.495	1.614		0.0203636	0.0712727
		(-)	F	18~65	335	0.763	0.822	0.793	1.098	1.476	1.432	1.52
		(+)	F	18~65	286	0.765	0.83	0.798	1.093	1.471	1.424	1.517		-0.0291233	0.0291233
Mg	mmol/L	(-)	MF	18~65	620	0.63	0.664	0.647	0.832	1.05	1.027	1.072	0.18					No partition by sex due to very small diff
		(+)	MF	18~65	543	0.635	0.667	0.651	0.829	1.036	1.014	1.058		-0.0407273	0.142545
		(-)	M	18~65	288	0.588	0.667	0.627	0.851	1.068	1.028	1.108				-0.136179	0.632258
		(+)	M	18~65	245	0.621	0.68	0.651	0.844	1.037	1.007	1.067		-0.243731	0.314819
		(-)	F	18~65	332	0.619	0.662	0.641	0.819	1.003	0.985	1.022
		(+)	F	18~65	286	0.63	0.676	0.653	0.818	1.006	0.981	1.031		-0.133258	-0.0333144
Fe	µmol/L	(-)	MF	18~65	618	3.09	3.89	3.49	11.72	25.9	24.73	27.07	0.3					No partition by sex due to very small diff
		(+)	MF	18~65	550	3.02	3.86	3.44	11.77	25.62	24.5	26.75		0.00883679	0.049486
		(-)	M	18~65	285	3.73	5.01	4.37	13	27.4	25.62	29.17				0.227398	0.510772
		(+)	M	18~65	249	3.71	5.26	4.48	13.28	26.76	24.85	28.68		-0.0193537	0.112603
		(-)	F	18~65	333	2.63	3.5	3.07	10.51	24.48	22.87	26.09
		(+)	F	18~65	287	2.69	3.75	3.22	10.54	24.07	22.2	25.95		-0.0282014	0.0770839
TIBC	µmol/L	(-)	MF	18~65	621	37.68	41.1	39.39	59.45	82.65	80.25	85.05	0.26					LAVE(+) Partiton by sex
		(+)	MF	18~65	543	41.03	44.45	42.74	59.14	82.29	80.11	84.47		-0.332035	0.0356814
		(-)	M	18~65	288	33.34	39.11	36.23	57.09	80.25	77.74	82.76
		(+)	M	18~65	245	37.91	42.26	40.09	57.14	78.35	75.45	81.25		-0.395484	0.194668	-0.475752	-0.544142
		(-)	F	18~65	333	42.24	46	44.12	61.08	85.08	81.9	88.26
		(+)	F	18~65	286	43.57	46.21	44.89	61.18	83.84	80.87	86.81		-0.0774942	0.124796
UIBC	µmol/L	(-)	MF	18~65	621	23.56	27.04	25.3	46.12	77.32	75.18	79.47	0.38					Partiton by sex
		(+)	MF	18~65	551	24.44	28.4	26.42	46.05	78.13	75.49	80.77		-0.0849043	-0.061404
		(-)	M	18~65	287	20.19	25.92	23.05	42.07	73.18	69.25	77.12				-0.492826	-0.523722
		(+)	M	18~65	254	20.9	25.13	23.01	42.28	73.92	69.47	78.37		0.00307995	-0.056979
		(-)	F	18~65	333	27.07	32.11	29.59	48.98	80.13	76.14	84.12
		(+)	F	18~65	289	28.78	33	30.89	49.11	80.68	77.79	83.57		-0.10235	-0.0433019
TBil	µmol/L	(-)	MF	18~65	612	2	2.734	2.367	6.19	17.437	15.715	19.159	0.47					Partiton by sex
		(+)	MF	18~65	533	2.051	2.99	2.521	6.231	17.048	15.439	18.657		-0.0415557	0.104969
		(-)	M	18~65	282	2.078	2.965	2.522	7.618	20.585	18.105	23.065				0.0728334	2.13116
		(+)	M	18~65	238	2.09	3.414	2.752	7.649	20.29	17.997	22.582		-0.0514084	0.0659368
		(-)	F	18~65	332	1.989	2.494	2.242	5.359	12.392	11.094	13.69
		(+)	F	18~65	283	1.921	2.617	2.269	5.354	12.353	10.669	14.036		-0.0104958	0.0151607
DBil	µmol/L	(-)	MF	18~65	616	0.45	0.57	0.51	1.795	4.964	4.5	5.429	0.38					Partiton by sex
		(+)	MF	18~65	538	0.47	0.553	0.511	1.81	4.947	4.472	5.421		-0.000883679	0.0150225
		(-)	M	18~65	289	0.516	0.72	0.618	2.155	6.309	5.556	7.061				0.148738	2.34197
		(+)	M	18~65	246	0.516	0.695	0.606	2.207	6.56	5.843	7.276		0.00790057	-0.165254
		(-)	F	18~65	327	0.37	0.528	0.449	1.562	3.648	3.205	4.09
		(+)	F	18~65	281	0.382	0.537	0.459	1.573	3.533	3.152	3.915		-0.0127521	0.146649
Glu	mmol/L	(-)	MF	18~65	605	3.106	3.293	3.199	4.756	6.628	6.472	6.784	0					Partition by age
		(+)	MF	18~65	484	3.194	3.352	3.273	4.723	6.563	6.397	6.729		-0.0881702	0.0774468
		(-)	M	18~65	279	3.04	3.336	3.188	4.792	6.58	6.383	6.776				-0.0765938	-0.179481
		(+)	M	18~65	217	3.223	3.479	3.351	4.767	6.526	6.258	6.794		-0.201247	0.0666709
		(-)	F	18~65	326	3.172	3.339	3.255	4.698	6.737	6.521	6.952
		(+)	F	18~65	247	3.156	3.404	3.28	4.669	6.617	6.36	6.874		-0.0293677	0.140965
TC	mmol/L	(-)	MF	18~65	623	2.887	3.138	3.012	4.789	6.803	6.658	6.948	0					LAVE(+) Partition by age
		(+)	MF	18~65	486	3.24	3.503	3.371	4.792	6.517	6.369	6.664		-0.447324	0.356364
		(-)	M	18~65	290	2.72	3.022	2.871	4.782	7.005	6.762	7.249
		(+)	M	18~65	223	3.116	3.521	3.319	4.852	6.672	6.469	6.876		-0.523758	0.389311	-0.271634	0.356364
		(-)	F	18~65	333	3.056	3.359	3.207	4.776	6.756	6.545	6.966
		(+)	F	18~65	246	3.432	3.643	3.537	4.822	6.386	6.237	6.535		-0.454054	0.509091
TG	mmol/L	(-)	MF	18~65	616	0.415	0.499	0.457	1.156	3.547	3.249	3.846	0.11					Partiton by sex Partition by age for female
		(+)	MF	18~65	501	0.433	0.514	0.474	1.165	3.46	3.172	3.748		-0.0223175	0.114213
		(-)	M	18~65	286	0.429	0.562	0.496	1.266	4.057	3.634	4.48				0.0913398	1.21786
		(+)	M	18~65	228	0.454	0.593	0.524	1.283	4.05	3.565	4.535		-0.0311288	0.00778219
		(-)	F	18~65	332	0.38	0.467	0.424	1.073	3.097	2.735	3.459
		(+)	F	18~65	255	0.442	0.512	0.477	1.059	2.926	2.573	3.279		-0.0848346	0.273712
HDL-C	mmol/L	(-)	MF	18~65	621	0.663	0.73	0.697	1.232	1.961	1.891	2.031	0.26					Partiton by sex
		(+)	MF	18~65	483	0.689	0.762	0.725	1.236	1.957	1.881	2.034		-0.0890909	0.0127273
		(-)	M	18~65	287	0.595	0.756	0.675	1.162	1.832	1.731	1.933				-0.142658	-0.583038
		(+)	M	18~65	221	0.645	0.806	0.725	1.158	1.881	1.751	2.01		-0.16955	-0.166159
		(-)	F	18~65	333	0.666	0.776	0.721	1.298	2.02	1.917	2.123
		(+)	F	18~65	245	0.694	0.843	0.769	1.3	2.011	1.895	2.128		-0.151498	0.0284058
LDL-C	mmol/L	(-)	MF	18~65	624	1.324	1.483	1.403	2.785	4.478	4.341	4.615	0					Partition by age for MF
		(+)	MF	18~65	508	1.493	1.616	1.555	2.817	4.434	4.289	4.578		-0.206961	0.0599097
		(-)	M	18~65	290	1.298	1.487	1.393	2.776	4.592	4.397	4.786				-0.0930602	0.262608
		(+)	M	18~65	232	1.503	1.697	1.6	2.847	4.653	4.413	4.893		-0.265784	-0.078323
		(-)	F	18~65	334	1.347	1.584	1.466	2.777	4.386	4.203	4.569
		(+)	F	18~65	258	1.547	1.777	1.662	2.878	4.241	4.1	4.382		-0.297914	0.220396
nonHDL	mmol/L	(-)	MF	18~65	622	1.792	2.062	1.927	3.503	5.466	5.299	5.632	0					Partition by age for female
		(+)	MF	18~65	507	2.017	2.249	2.133	3.544	5.443	5.218	5.669		-0.243964	0.0272387
		(-)	M	18~65	290	1.691	2.067	1.879	3.577	5.688	5.429	5.948
		(+)	M	18~65	232	1.996	2.347	2.172	3.651	5.642	5.351	5.933		-0.330997	0.0519654	-0.0923746	0.556616
		(-)	F	18~65	333	1.798	2.16	1.979	3.462	5.311	5.108	5.513
		(+)	F	18~65	254	2.072	2.427	2.25	3.51	5.172	4.982	5.362		-0.363559	0.186475
AST	U/L	(-)	MF	18~65	617	9.8	11.3	10.6	20.7	37.2	35	39.4	0.41					LAVE(+) Partiton by sex
		(+)	MF	18~65	499	10.4	11.5	11	20.4	35.8	33.9	37.7		-0.0632258	0.22129
		(-)	M	18~65	284	10.6	12.6	11.6	22.9	39.8	36.9	42.7
		(+)	M	18~65	227	11.2	13.5	12.4	22.6	37.8	35	40.6		-0.123465	0.308661	0.316129	0.995806
		(-)	F	18~65	333	9.5	10.8	10.2	19	33.5	30.2	36.8
		(+)	F	18~65	255	9.6	11.2	10.4	18.8	31.5	29.2	33.8		-0.0371564	0.371564
ALT	U/L	(-)	MF	18~65	620	3.3	4.6	4	15.3	62.2	56	68.5	0.29					LAVE(+) Partiton by sex Partition by age for female
		(+)	MF	18~65	499	3	4.3	3.7	15.4	54.4	47.2	61.6		0.0231953	0.603077
		(-)	M	18~65	288	3.1	4.9	4	19.3	75.1	64.3	85.9
		(+)	M	18~65	226	2.9	5.4	4.2	19.6	65.9	55.4	76.4		-0.0127066	0.584506	0.030927	2.25767
		(-)	F	18~65	330	2.9	4.4	3.6	12.9	42.9	34.4	51.5
		(+)	F	18~65	252	3.3	4.4	3.8	12.6	36.7	30.9	42.5		-0.0238298	0.738723
LDH	U/L	(-)	MF	18~65	613	82	98.9	90.5	180.5	282.2	270.8	293.7	0
		(+)	MF	18~65	492	86.2	102.8	94.5	179.4	273.1	260.9	285.4		-0.087794	0.199731
		(-)	M	18~65	283	74	96.5	85.2	180.8	288	268.5	307.4				-0.181993	0.22698
		(+)	M	18~65	225	69.4	104.7	87.1	178.4	276.9	256.1	297.7		-0.0392413	0.229252
		(-)	F	18~65	331	84.2	104.1	94.1	179.7	276.9	264.7	289.1
		(+)	F	18~65	252	86	108.2	97.1	180.6	275.3	264	286.6		-0.0659933	0.0351964
ALP	U/L	(-)	MF	18~65	617	33.7	39.9	36.8	71.2	126.7	119.2	134.2	0.23					Partiton by sex Partition by age for female
		(+)	MF	18~65	482	33.8	42.6	38.2	70	123.9	117	130.8		-0.0640373	0.128075
		(-)	M	18~65	285	40.7	48.2	44.5	76.3	131.4	123.7	139				0.518888	0.54941
		(+)	M	18~65	221	42.8	51.1	46.9	75.4	128.8	118.2	139.5		-0.114872	0.124444
		(-)	F	18~65	331	27.4	37.7	32.6	66.3	118.8	108	129.7
		(+)	F	18~65	245	29.5	39.3	34.4	65.4	117.4	104.2	130.5		-0.085012	0.0661205
GGT	U/L	(-)	MF	18~65	616	11.8	13.8	12.8	26.2	71.5	65.9	77.2	0.47					Partiton by sex Partition by age for female
		(+)	MF	18~65	493	12.4	14	13.2	25.9	67	60.6	73.3		-0.029145	0.327881
		(-)	M	18~65	288	12.7	15.7	14.2	32.1	72.4	65.3	79.5
		(+)	M	18~65	226	13.8	16.9	15.4	31.7	68.2	60.6	75.7		-0.0890909	0.311818	0.262305	1.29695
		(-)	F	18~65	330	10.3	12.4	11.3	22.4	56.2	46.6	65.9
		(+)	F	18~65	250	10.2	13.5	11.8	22.5	50.4	40.3	60.5		-0.0507772	0.589016
CK	U/L	(-)	MF	18~65	614	29.4	37.8	33.6	89	217.6	200.9	234.2	0.38					Partiton by sex Partition by age for female
		(+)	MF	18~65	496	29.8	41.4	35.6	89.6	219.5	201.6	237.4		-0.0426319	-0.0405003
		(-)	M	18~65	283	23.5	38.3	30.9	107.5	254.2	219.3	289.1				-0.0958696	1.99835
		(+)	M	18~65	226	25.4	42	33.7	107.9	245.2	226.6	263.9		-0.051896	0.166809
		(-)	F	18~65	331	32.4	38.5	35.4	76.3	160.4	147.5	173.3
		(+)	F	18~65	251	33.5	40.8	37.1	76.6	159.3	141.9	176.6		-0.0545336	0.0352864
AMY	U/L	(-)	MF	18~65	622	23.7	29.1	26.4	63.8	129.3	121.3	137.2	0.23					Partiton by sex
		(+)	MF	18~65	483	23.7	33.2	28.4	65.3	128.5	118.7	138.3		-0.0783217	0.0313287
		(-)	M	18~65	290	23.9	31.3	27.6	68.7	141.6	133.9	149.3				0.0761905	1.07429
		(+)	M	18~65	223	24.3	31.8	28.1	71.3	141.7	132.9	150.4		-0.0172535	-0.0034507
		(-)	F	18~65	332	21.2	30	25.6	60.1	113.4	105.1	121.6
		(+)	F	18~65	245	22.8	33.8	28.3	60.4	110.4	103.8	117		-0.128916	0.14324
IgG	g//L	(-)	MF	18~65	532	8.11	8.685	8.397	12.841	18.876	18.326	19.427	0.15					LAVE(+) for male Partiton by sex
		(+)	MF	18~65	482	8.128	8.865	8.497	12.837	18.558	18.015	19.101		-0.0389623	0.1239
		(-)	M	18~65	226	7.52	8.451	7.986	12.473	18.137	17.318	18.956
		(+)	M	18~65	199	7.677	8.599	8.138	12.483	17.25	16.555	17.944		-0.0653907	0.381589	-0.363908	-0.887172
		(-)	F	18~65	306	8.408	9.098	8.753	13.112	19.389	18.593	20.185
		(+)	F	18~65	270	8.712	9.432	9.072	13.191	19.527	18.777	20.277		-0.119606	-0.0517418
IgA	g//L	(-)	MF	18~65	539	0.949	1.164	1.056	2.22	4.426	4.179	4.672	0
		(+)	MF	18~65	475	0.957	1.158	1.057	2.22	4.297	4.053	4.541		-0.00120988	0.156074
		(-)	M	18~65	232	0.97	1.082	1.026	2.238	4.427	4.149	4.705				-0.0581602	-0.00581602
		(+)	M	18~65	199	0.97	1.142	1.056	2.259	4.216	3.912	4.519		-0.0372152	0.261747
		(-)	F	18~65	307	0.934	1.218	1.076	2.197	4.432	4.134	4.731
		(+)	F	18~65	262	0.899	1.249	1.074	2.188	4.373	4.024	4.723		0.00237648	0.0701061
IgM	g//L	(-)	MF	18~65	544	0.405	0.475	0.44	1.194	2.763	2.594	2.932	0.19
		(+)	MF	18~65	480	0.426	0.497	0.462	1.193	2.8	2.61	2.989		-0.0368862	-0.0620359
		(-)	M	18~65	237	0.357	0.451	0.404	1.064	2.724	2.507	2.941
		(+)	M	18~65	203	0.363	0.472	0.417	1.068	2.585	2.35	2.821		-0.0235055	0.251328	-0.139162	-0.571737
		(-)	F	18~65	307	0.443	0.533	0.488	1.28	2.79	2.638	2.942
		(+)	F	18~65	264	0.444	0.556	0.5	1.284	2.926	2.712	3.141		-0.0193899	-0.219753
C3	g//L	(-)	MF	18~65	546	0.9449	1.0484	0.9967	1.5709	2.3789	2.2902	2.4677	0.05
		(+)	MF	18~65	488	0.9112	1.0323	0.9717	1.5703	2.348	2.2735	2.4225		0.0712054	0.0880099
		(-)	M	18~65	235	0.9022	1.0733	0.9878	1.5353	2.4306	2.2721	2.589
		(+)	M	18~65	203	0.8591	1.0525	0.9558	1.5168	2.3303	2.2187	2.442		0.0912623	0.28605	-0.187128	0.00882947
		(-)	F	18~65	311	0.9536	1.0531	1.0033	1.5973	2.3305	2.2525	2.4086
		(+)	F	18~65	274	0.9634	1.0796	1.0215	1.6051	2.3272	2.2412	2.4132		-0.0546404	0.00990733
C4	g//L	(-)	MF	18~65	546	0.1357	0.1504	0.1431	0.2874	0.4979	0.4806	0.5152	0
		(+)	MF	18~65	482	0.1459	0.1604	0.1532	0.2889	0.4981	0.4826	0.5136		-0.114793	-0.00227312
		(-)	M	18~65	236	0.1412	0.1558	0.1485	0.2819	0.5007	0.4747	0.5268
		(+)	M	18~65	202	0.1441	0.1672	0.1557	0.2863	0.4911	0.4645	0.5178		-0.0841503	0.1122	-0.0227312	-0.163665
		(-)	F	18~65	310	0.131	0.1518	0.1414	0.2871	0.5003	0.4771	0.5236
		(+)	F	18~65	268	0.1485	0.1669	0.1577	0.2914	0.5055	0.4822	0.5289		-0.183715	-0.0586084
CRP	mg/L	(-)	MF	18~65	543	0.34	0.62	0.48	2.51	33.99	26.95	41.02	0					LAVE(+) for male Partiton by sex
		(+)	MF	18~65	479	0.34	0.62	0.48	2.47	32.09	25.36	38.83		0	0.235622
		(-)	M	18~65	234	0.18	0.7	0.44	2.49	31.6	18.49	44.72
		(+)	M	18~65	200	-0.01	0.79	0.39	2.42	25.16	13.48	36.84		0.0079128	1.01917	-0.0124011	-1.46581
		(-)	F	18~65	309	0.29	0.68	0.49	2.68	35.31	25.71	44.91
		(+)	F	18~65	272	0.35	0.63	0.49	2.68	36.98	27.19	46.77		0	-0.179403
PTH	ng/L	(-)	MF	18~65	544	19.16	21.73	20.45	44.72	90.64	85.71	95.57	0
		(+)	MF	18~65	478	19.39	21.69	20.54	45	91.31	87.25	95.36		-0.00498516	-0.0371118
		(-)	M	18~65	235	18.31	24.21	21.26	44.48	90.87	84.97	96.77
		(+)	M	18~65	202	18.56	23.17	20.86	45.32	90.61	83.48	97.73		0.0224803	0.0146122	-0.00387735	-0.144016
		(-)	F	18~65	308	19.12	21.79	20.46	45.06	92.56	86.71	98.4
		(+)	F	18~65	263	18.03	23.83	20.93	45.02	93.21	86	100.43		-0.0254898	-0.0352518
