# Supplementary material for: Establishment of reference intervals of clinical chemistry analytes for the adult population in Egypt
Source: PLoS One. 2021 Mar 19;16(3):e0236772. doi: 10.1371/journal.pone.0236772 (PMC7979267; doi:10.1371/journal.pone.0236772)
Supplement: S4 Table — (XLSX) [file pone.0236772.s007.xlsx]

## Sheet: Suppl Table 4
Suppl. Table 4: The list of all Ris patitioned by sex and age
						90%CI of LL		Reference interval			90%CI of UL		SDRage	LAVE		Between age		Decision
Item	Unit	LAVE	Sex	AgeGrp	n	L	H	LL	Me	UL	L	H		BiasLL	BiasUL	BiasLL	BiasUL
Alb	g/L	(-)	MF	18~65	620	34.89	36.32	35.6	43.54	51.04	50.33	51.76	0.1
		(+)	MF	18~65	560	35.25	36.56	35.91	43.56	50.56	49.95	51.18		-0.0829488	0.128437
		(-)	MF	~45	372	34.94	36.5	35.72	43.7	51.33	50.48	52.18				0.0152532	0.0939378
		(+)	MF	~45	334	35.08	36.98	36.03	43.56	50.85	49.85	51.84		-0.0819973	0.126964
		(-)	MF	45~	308	34.24	35.91	35.08	43.32	50.96	50.08	51.83
		(+)	MF	45~	273	34.58	36.27	35.43	43.4	50.45	49.63	51.26		-0.0913449	0.133103
		(-)	M	18~65	288	34.67	37.17	35.92	44.42	51.95	50.85	53.05	0.1
		(+)	M	18~65	250	35.21	37.77	36.49	44.32	50.72	49.62	51.81		-0.15702	0.338833
		(-)	M	~45	176	34.43	37.13	35.78	44.6	52.3	51.03	53.57				0.0303832	0.376594
		(+)	M	~45	150	35.1	37.51	36.31	44.32	51.79	50.6	52.98		-0.134212	0.129147
		(-)	M	45~	142	32.29	36.67	34.48	43.67	50.76	49.28	52.25
		(+)	M	45~	117	33.34	37.52	35.43	43.71	49.63	48.17	51.09		-0.262254	0.311944
		(-)	F	18~65	332	34.61	36.33	35.47	42.86	49.99	49.03	50.96	0.05
		(+)	F	18~65	293	35.02	36.62	35.82	42.92	49.48	48.83	50.13		-0.100439	0.146354
		(-)	F	~45	195	34.69	36.74	35.71	42.83	49.74	48.36	51.12				0.00366376	-0.299669
		(+)	F	~45	177	35.38	37.35	36.37	42.93	49.37	48.5	50.24		-0.199015	0.111569
		(-)	F	45~	166	34.6	36.51	35.56	43.01	50.85	49.66	52.05
		(+)	F	45~	145	34.82	36.81	35.82	43.01	51.15	49.76	52.54		-0.066484	-0.0767123
Urea	mmol/L	(-)	MF	18~65	622	2.14	2.339	2.24	4.102	7.329	7.012	7.647	0.29
		(+)	MF	18~65	545	2.141	2.39	2.265	4.109	7.233	6.919	7.547		-0.0197262	0.0757488
		(-)	MF	~45	374	2.129	2.33	2.229	3.924	7.287	6.892	7.682				-0.0134664	-0.301183
		(+)	MF	~45	325	2.158	2.377	2.268	3.906	7.128	6.754	7.502		-0.0314568	0.128247
		(-)	MF	45~	306	2.128	2.512	2.32	4.437	7.678	7.232	8.124
		(+)	MF	45~	262	2.203	2.604	2.403	4.478	7.573	6.953	8.194		-0.0629323	0.0796132
		(-)	M	18~65	288	2.499	2.806	2.653	4.488	7.615	7.183	8.048	0.33					No partition by age due to small n
		(+)	M	18~65	246	2.525	2.825	2.675	4.448	7.453	7.044	7.862		-0.0180494	0.132909
		(-)	M	~45	177	2.351	2.765	2.558	4.311	7.538	6.955	8.12				-0.0433829	-0.437662
		(+)	M	~45	146	2.354	2.781	2.568	4.293	7.309	6.857	7.76		-0.0082683	0.189344
		(-)	M	45~	140	2.577	3.141	2.859	4.732	8.092	7.402	8.782
		(+)	M	45~	112	2.563	3.258	2.91	4.699	8.108	7.219	8.998		-0.0384609	-0.0120662
		(-)	F	18~65	334	1.993	2.245	2.119	3.742	6.984	6.653	7.315	0.27					No partition by age due to small diff
		(+)	F	18~65	286	1.997	2.239	2.118	3.777	7.048	6.566	7.531		0.000795132	-0.0508884
		(-)	F	~45	197	2.007	2.229	2.118	3.574	6.858	6.284	7.433				-0.0128813	-0.553554
		(+)	F	~45	172	2.011	2.28	2.146	3.586	6.755	6.285	7.224		-0.0238143	0.0876025
		(-)	F	45~	166	1.994	2.408	2.201	4.114	7.545	6.791	8.298
		(+)	F	45~	142	2.106	2.591	2.348	4.252	7.472	6.838	8.107		-0.112459	0.055847
UA	µmol/L	(-)	MF	18~65	624	144.9	163.7	154.3	283.4	461.4	444.3	478.5	0.22
		(+)	MF	18~65	495	148.5	167.1	157.8	283	457.8	440.2	475.4		-0.0457333	0.04704
		(-)	MF	~45	374	137.1	161.7	149.4	273.1	438.4	421.8	455				-0.0424133	-0.860332
		(+)	MF	~45	281	141.1	164.3	152.7	267.3	426.4	405.4	447.4		-0.0472634	0.171867
		(-)	MF	45~	310	155.2	179.5	167.3	304.1	505.8	476.1	535.5
		(+)	MF	45~	253	162	194.4	178.2	305.6	506.3	477.4	535.2		-0.130229	-0.00597379
		(-)	M	18~65	289	149.2	187.5	168.3	326.1	478.7	462.7	494.7	0.18					No partition by age due to small n
		(+)	M	18~65	225	184.2	208.6	196.4	329.3	483.9	457.9	509.9		-0.383137	-0.0709009
		(-)	M	~45	177	139.5	189	164.3	313.5	455.5	438.6	472.4				-0.0548459	-0.854974
		(+)	M	~45	129	179.3	208	193.7	316.7	452.9	433.9	471.8		-0.44463	0.039321
		(-)	M	45~	143	158.2	218.2	188.2	344.9	523.2	493.3	553.1
		(+)	M	45~	112	215.5	245.3	230.4	351.2	539.3	502.2	576.5		-0.535526	-0.204312
		(-)	F	18~65	334	139.1	159.2	149.1	255.3	388.6	372.4	404.8	0.26					Parttion by age for female
		(+)	F	18~65	255	136	154.2	145.1	252.3	384.1	370.3	398		0.0656067	0.0738075
		(-)	F	~45	197	130.5	158.4	144.5	244	357.9	338.7	377.1				-0.0496343	-1.39123
		(+)	F	~45	154	127.9	158.6	143.2	244.9	359.9	341.4	378.4		0.0235164	-0.036179
		(-)	F	45~	166	140.1	183.7	161.9	272.9	442.9	398.7	487.2
		(+)	F	45~	123	146.9	186.7	166.8	277.3	432.6	404.5	460.6		-0.0722649	0.151904
eGFR		(-)	MF	18~65	617	69.2	74.6	71.9	102.4	131.4	128.1	134.7	1.07
		(+)	MF	18~65	538	69.3	76.1	72.7	102.9	130.7	127.9	133.4		-0.054069	0.0473103
		(-)	MF	~45	369	79.1	86.6	82.8	109.8	134	129.6	138.4				0.217587	1.68659
		(+)	MF	~45	319	80.6	90.1	85.3	109.8	133.7	128.9	138.5		-0.202479	0.0242975
		(-)	MF	45~	303	54	62.5	58.2	89.9	108.4	106.9	110
		(+)	MF	45~	259	54.7	64.1	59.4	90.4	108.7	106.5	110.9		-0.0954158	-0.023854
		(-)	M	18~65	286	63.7	71.5	67.6	104.3	141.8	138	145.6	0.02					Parttion by age for male
		(+)	M	18~65	244	64.1	74.1	69.1	105.1	142.2	136.7	147.7		-0.0804378	-0.0214501
		(-)	M	~45	174	72.5	84.6	78.6	113.2	144.3	139.1	149.6				0.1686	1.63774
		(+)	M	~45	144	76.5	85.9	81.2	113.4	142.6	137.7	147.5		-0.165993	0.108534
		(-)	M	45~	141	51.8	63.4	57.6	89.3	113.3	107.6	119
		(+)	M	45~	111	49.6	63.1	56.4	90.4	114.6	108.7	120.5		0.0808247	-0.0875601
		(-)	F	18~65	333	72.4	77.5	75	101.1	121.9	120.1	123.7	1.15					Parttion by age for female
		(+)	F	18~65	284	74.4	81.2	77.8	101.6	121.4	119.7	123.1		-0.251743	0.0449541
		(-)	F	~45	196	84.1	90.3	87.2	107.1	123.2	121.4	124.9				0.252026	1.49612
		(+)	F	~45	172	84.4	91.2	87.8	107.6	123.5	121.8	125.3		-0.0658824	-0.0329412
		(-)	F	45~	163	55.1	67.5	61.3	90.1	105.3	103.8	106.8
		(+)	F	45~	139	47.9	76.2	62.1	91.1	105.1	103.4	106.9		-0.0729302	0.0182326
Glu	mmol/L	(-)	MF	18~65	605	3.106	3.293	3.199	4.756	6.628	6.472	6.784	0					Parttion by age for MF LAVE(+) for ~45 years
		(+)	MF	18~65	484	3.194	3.352	3.273	4.723	6.563	6.397	6.729		-0.0881702	0.0774468
		(-)	MF	~45	365	2.915	3.22	3.067	4.656	6.33	6.119	6.542				-0.0254649	-0.880257
		(+)	MF	~45	277	2.959	3.346	3.152	4.607	6.185	5.935	6.435		-0.109858	0.187405
		(-)	MF	45~	301	3.002	3.428	3.215	5.042	7.1	6.641	7.558
		(+)	MF	45~	251	3.082	3.54	3.311	4.997	7.097	6.655	7.54		-0.0993978	0.00310618
		(-)	M	18~65	279	3.04	3.336	3.188	4.792	6.58	6.383	6.776	0.1
		(+)	M	18~65	217	3.223	3.479	3.351	4.767	6.526	6.258	6.794		-0.201247	0.0666709
		(-)	M	~45	171	2.878	3.317	3.097	4.735	6.36	6.056	6.663				-0.0247974	-0.878302
		(+)	M	~45	127	3.008	3.504	3.256	4.667	6.133	5.832	6.435		-0.216642	0.309294
		(-)	M	45~	139	2.946	3.533	3.24	5.037	7.12	6.447	7.793
		(+)	M	45~	112	3.013	3.692	3.353	5.037	7.187	6.472	7.902		-0.115535	-0.0685029
		(-)	F	18~65	326	3.172	3.339	3.255	4.698	6.737	6.521	6.952	0
		(+)	F	18~65	247	3.156	3.404	3.28	4.669	6.617	6.36	6.874		-0.0293677	0.140965
		(-)	F	~45	195	2.901	3.268	3.084	4.564	6.457	6.241	6.674				-0.0209933	-0.874739
		(+)	F	~45	150	2.861	3.412	3.137	4.592	6.263	5.962	6.565		-0.0664619	0.243276
		(-)	F	45~	163	2.961	3.454	3.208	5.03	7.234	6.753	7.715
		(+)	F	45~	124	3.07	3.532	3.301	4.936	7.068	6.63	7.507		-0.0967773	0.172742
TC	mmol/L	(-)	MF	18~65	623	2.887	3.138	3.012	4.789	6.803	6.658	6.948	0.3					Parttion by age for MF
		(+)	MF	18~65	486	3.24	3.503	3.371	4.792	6.517	6.369	6.664		-0.447324	0.356364
		(-)	MF	~45	371	2.886	3.2	3.043	4.595	6.474	6.284	6.665				0.0106055	-0.747602
		(+)	MF	~45	276	3.413	3.546	3.479	4.608	6.284	6.109	6.459		-0.609312	0.265526
		(-)	MF	45~	310	2.781	3.177	2.979	5.056	7.197	6.985	7.409
		(+)	MF	45~	250	3.271	3.566	3.418	5.098	6.992	6.77	7.213		-0.4815	0.224846
		(-)	M	18~65	290	2.72	3.022	2.871	4.782	7.005	6.762	7.249	0
		(+)	M	18~65	223	3.116	3.521	3.319	4.852	6.672	6.469	6.876		-0.523758	0.389311
		(-)	M	~45	177	2.752	3.249	3	4.708	6.771	6.412	7.13				0.0379428	-0.41343
		(+)	M	~45	129	3.423	3.716	3.57	4.732	6.553	6.196	6.911		-0.749045	0.286477
		(-)	M	45~	143	2.514	3.009	2.762	4.891	7.207	6.838	7.575
		(+)	M	45~	109	3.17	3.666	3.418	5.068	7.113	6.848	7.377		-0.695946	0.099724
		(-)	F	18~65	333	3.056	3.359	3.207	4.776	6.756	6.545	6.966	0.44
		(+)	F	18~65	246	3.432	3.643	3.537	4.822	6.386	6.237	6.535		-0.454054	0.509091
		(-)	F	~45	195	2.967	3.302	3.134	4.51	6.236	6.003	6.469				-0.0353661	-1.16308
		(+)	F	~45	150	3.299	3.549	3.424	4.601	6.307	6.032	6.582		-0.394311	-0.0965383
		(-)	F	45~	167	3.043	3.644	3.344	5.187	7.289	6.987	7.592
		(+)	F	45~	120	3.57	4.132	3.851	5.177	7.172	6.696	7.648		-0.598446	0.138103
TG	mmol/L	(-)	MF	18~65	616	0.415	0.499	0.457	1.156	3.547	3.249	3.846	0.25
		(+)	MF	18~65	501	0.433	0.514	0.474	1.165	3.46	3.172	3.748		-0.0223175	0.114213
		(-)	MF	~45	370	0.374	0.493	0.434	1.023	3.458	3.009	3.908				-0.0288595	-0.468117
		(+)	MF	~45	286	0.413	0.499	0.456	1.023	3.325	2.724	3.927		-0.0300593	0.181722
		(-)	MF	45~	308	0.485	0.582	0.533	1.375	3.827	3.437	4.217
		(+)	MF	45~	256	0.492	0.682	0.587	1.394	3.801	3.294	4.307		-0.0658619	0.0317113
		(-)	M	18~65	286	0.429	0.562	0.496	1.266	4.057	3.634	4.48	0.26
		(+)	M	18~65	228	0.454	0.593	0.524	1.283	4.05	3.565	4.535		-0.0311288	0.00778219
		(-)	M	~45	176	0.402	0.553	0.478	1.15	4.475	3.545	5.406				-0.0269688	0.544903
		(+)	M	~45	133	0.43	0.559	0.495	1.155	4.547	3.555	5.538		-0.0164462	-0.0696545
		(-)	M	45~	143	0.494	0.673	0.584	1.458	3.98	3.355	4.606
		(+)	M	45~	112	0.54	0.714	0.627	1.478	3.905	3.309	4.502		-0.0514216	0.0896888
		(-)	F	18~65	332	0.38	0.467	0.424	1.073	3.097	2.735	3.459	0.26					Parttion by age for female LAVE(+) for 45~yo
		(+)	F	18~65	255	0.442	0.512	0.477	1.059	2.926	2.573	3.279		-0.0848346	0.273712
		(-)	F	~45	197	0.364	0.439	0.402	0.922	2.716	2.4	3.032				-0.0418223	-1.66743
		(+)	F	~45	155	0.439	0.509	0.474	0.96	2.841	2.42	3.262		-0.11924	-0.207013
		(-)	F	45~	166	0.453	0.601	0.527	1.33	3.853	2.979	4.727
		(+)	F	45~	125	0.451	0.697	0.574	1.275	3.519	2.87	4.169		-0.0625603	0.444577
LDL-C	mmol/L	(-)	MF	18~65	624	1.324	1.483	1.403	2.785	4.478	4.341	4.615	0.25					Parttion by age for MF
		(+)	MF	18~65	508	1.493	1.616	1.555	2.817	4.434	4.289	4.578		-0.206961	0.0599097
		(-)	MF	~45	373	1.311	1.528	1.42	2.655	4.283	4.085	4.481				0.00873767	-0.642498
		(+)	MF	~45	288	1.525	1.711	1.618	2.698	4.193	4.017	4.369		-0.301421	0.13701
		(-)	MF	45~	310	1.224	1.545	1.384	2.98	4.787	4.591	4.984
		(+)	MF	45~	260	1.366	1.648	1.507	3.032	4.791	4.642	4.94		-0.146821	-0.00477467
		(-)	M	18~65	290	1.298	1.487	1.393	2.776	4.592	4.397	4.786	0
		(+)	M	18~65	232	1.503	1.697	1.6	2.847	4.653	4.413	4.893		-0.265784	-0.078323
		(-)	M	~45	177	1.295	1.594	1.444	2.74	4.555	4.284	4.826				0.0410703	-0.296543
		(+)	M	~45	135	1.552	1.756	1.654	2.8	4.432	4.19	4.674		-0.296328	0.173564
		(-)	M	45~	143	1.083	1.457	1.27	2.845	4.797	4.495	5.099
		(+)	M	45~	112	1.238	1.715	1.477	3.024	4.737	4.469	5.004		-0.248908	0.0721472
		(-)	F	18~65	334	1.347	1.584	1.466	2.777	4.386	4.203	4.569	0.37
		(+)	F	18~65	258	1.547	1.777	1.662	2.878	4.241	4.1	4.382		-0.297914	0.220396
		(-)	F	~45	196	1.267	1.595	1.431	2.592	4.065	3.877	4.252				-0.0393817	-1.03773
		(+)	F	~45	155	1.512	1.776	1.644	2.678	4.073	3.902	4.245		-0.343746	-0.0129107
		(-)	F	45~	167	1.371	1.807	1.589	3.071	4.838	4.571	5.104
		(+)	F	45~	123	1.695	2.21	1.953	3.122	4.839	4.576	5.101		-0.494414	-0.00135828
nonHDL	mmol/L	(-)	MF	18~65	622	1.792	2.062	1.927	3.503	5.466	5.299	5.632	0.35
		(+)	MF	18~65	507	2.017	2.249	2.133	3.544	5.443	5.218	5.669		-0.243964	0.0272387
		(-)	MF	~45	371	1.7	2.042	1.871	3.334	5.183	4.957	5.41				-0.0329687	-0.78976
		(+)	MF	~45	287	1.952	2.264	2.108	3.368	4.972	4.796	5.147		-0.324385	0.288799
		(-)	MF	45~	310	1.888	2.182	2.035	3.776	5.896	5.68	6.111
		(+)	MF	45~	261	2.047	2.363	2.205	3.86	5.769	5.567	5.972		-0.186981	0.139686
		(-)	M	18~65	290	1.691	2.067	1.879	3.577	5.688	5.429	5.948	0.14
		(+)	M	18~65	232	1.996	2.347	2.172	3.651	5.642	5.351	5.933		-0.330997	0.0519654
		(-)	M	~45	177	1.718	2.121	1.919	3.514	5.545	5.249	5.84				0.0170869	-0.464143
		(+)	M	~45	134	2.07	2.448	2.259	3.517	5.337	5.024	5.651		-0.433008	0.264899
		(-)	M	45~	143	1.548	2.113	1.83	3.664	5.996	5.638	6.353
		(+)	M	45~	112	1.839	2.463	2.151	3.862	5.949	5.569	6.328		-0.331311	0.0485097
		(-)	F	18~65	333	1.798	2.16	1.979	3.462	5.311	5.108	5.513	0.5					Parttion by age for female
		(+)	F	18~65	254	2.072	2.427	2.25	3.51	5.172	4.982	5.362		-0.363559	0.186475
		(-)	F	~45	195	1.563	2.09	1.826	3.173	4.836	4.588	5.085				-0.100704	-1.19529
		(+)	F	~45	152	1.925	2.431	2.178	3.261	4.964	4.666	5.261		-0.495276	-0.180101
		(-)	F	45~	167	2.094	2.527	2.31	3.849	5.852	5.599	6.104
		(+)	F	45~	122	2.541	2.861	2.701	3.848	5.82	5.462	6.178		-0.491414	0.040218
AST	U/L	(-)	MF	18~65	616	9.8	11	10.4	20.7	37.1	35.4	38.7	0.08
		(+)	MF	18~65	494	10.4	11.7	11	20.3	35.8	34.1	37.5		-0.0948387	0.205484
		(-)	MF	~45	368	9.3	11.5	10.4	20	36.4	32.6	40.2				-0.00580603	-0.396404
		(+)	MF	~45	288	9.9	11.6	10.7	19.4	32.4	30.4	34.3		-0.0541935	0.722581
		(-)	MF	45~	308	9.8	11.5	10.6	21.3	39.1	36.9	41.2
		(+)	MF	45~	261	10.1	11.7	10.9	20.9	40.1	37.6	42.6		-0.040274	-0.134247
		(-)	M	18~65	284	10.6	12.4	11.5	23	40.1	36.6	43.6	0.04
		(+)	M	18~65	222	11.3	13.7	12.5	22.5	37.3	35.2	39.4		-0.158065	0.442581
		(-)	M	~45	173	10.3	12.9	11.6	22.7	40.3	33.4	47.3				0.00269061	-0.328951
		(+)	M	~45	133	11.4	14	12.7	22.3	36.7	32.9	40.5		-0.179667	0.588
		(-)	M	45~	141	9.4	13.6	11.5	23.6	42.7	37.9	47.5
		(+)	M	45~	114	10	13.9	11.9	23.2	40.8	37.5	44.1		-0.0542561	0.257716
		(-)	F	18~65	333	9.4	10.9	10.2	19	34	31	37.1	0.1
		(+)	F	18~65	255	9.4	11.2	10.3	18.7	30.5	27.4	33.5		-0.0194059	0.679208
		(-)	F	~45	195	8.6	10.8	9.7	18.1	31.6	27.1	36.1				-0.0286643	-0.807059
		(+)	F	~45	156	8.7	11.1	9.9	17.8	29.1	26	32.2		-0.0408333	0.510417
		(-)	F	45~	167	9.7	11.5	10.6	19.4	36.5	32.7	40.4
		(+)	F	45~	124	9.1	11.5	10.3	19.6	32.7	29.4	36		0.0525	0.665
ALT	U/L	(-)	MF	18~65	620	3.3	4.6	4	15.3	62.2	56	68.5	0.25
		(+)	MF	18~65	499	3	4.3	3.7	15.4	54.4	47.2	61.6		0.0231953	0.603077
		(-)	MF	~45	371	3.5	4.8	4.2	15.4	66.4	55.5	77.3				0.0228834	0.996838
		(+)	MF	~45	287	3.4	4.9	4.1	15	53.4	44.9	62		0.00795132	1.03367
		(-)	MF	45~	308	2.1	3.5	2.8	13.4	51.6	43.9	59.4
		(+)	MF	45~	256	1.9	3.4	2.7	13.6	48.2	42.4	53.9		0.00861538	0.292923
		(-)	M	18~65	288	3.1	4.9	4	19.3	75.1	64.3	85.9	0.37					No partition by age due to small n
		(+)	M	18~65	226	2.9	5.4	4.2	19.6	65.9	55.4	76.4		-0.0127066	0.584506
		(-)	M	~45	177	4.1	6.3	5.2	20.9	82.3	70.7	93.9
		(+)	M	~45	132	4.2	7.4	5.8	22.5	74.7	62.5	86.8		-0.0341364	0.432395	0.052446	1.31514
		(-)	M	45~	142	1.1	4.1	2.6	14.7	53.4	42.6	64.3
		(+)	M	45~	113	1.1	3.6	2.4	15.3	54	41.8	66.3		0.0151938	-0.0455814
		(-)	F	18~65	330	2.9	4.4	3.6	12.9	42.9	34.4	51.5	0					Parttion by age for female
		(+)	F	18~65	252	3.3	4.4	3.8	12.6	36.7	30.9	42.5		-0.0238298	0.738723
		(-)	F	~45	192	2.4	4.4	3.4	12.2	33.9	21.4	46.3
		(+)	F	~45	155	2.4	4.7	3.6	12.3	30.2	25.9	34.4		-0.0294737	0.545263	0.019591	-1.54894
		(-)	F	45~	167	2.1	3.3	2.7	12.9	46.4	39.2	53.7
		(+)	F	45~	122	2.1	3.7	2.9	12.5	43.2	37.2	49.2		-0.0194541	0.311266
LDH	U/L	(-)	MF	18~65	613	82	98.9	90.5	180.5	282.2	270.8	293.7	0
		(+)	MF	18~65	492	86.2	102.8	94.5	179.4	273.1	260.9	285.4		-0.087794	0.199731
		(-)	MF	~45	367	86.4	103.7	95.1	176.1	276	258.7	293.2				0.0737129	-0.194262
		(+)	MF	~45	281	86.2	107	96.6	172.6	266.1	247.9	284.3		-0.0346903	0.228956
		(-)	MF	45~	305	64.4	87.6	76	183.4	285.5	271.7	299.4
		(+)	MF	45~	254	67.8	90.1	78.9	183.3	287.4	270.3	304.5		-0.0545228	-0.0357218
		(-)	M	18~65	283	74	96.5	85.2	180.8	288	268.5	307.4	0
		(+)	M	18~65	225	69.4	104.7	87.1	178.4	276.9	256.1	297.7		-0.0392413	0.229252
		(-)	M	~45	173	79.3	101.4	90.4	182.4	291.3	265.8	316.7				0.0728597	-0.11211
		(+)	M	~45	131	82.6	121.2	101.9	179.5	276.9	248.2	305.6		-0.2576	0.32256
		(-)	M	45~	141	52.2	89.9	71	178.1	297.1	265.3	328.9
		(+)	M	45~	112	47	94.4	70.7	178.5	306	266.3	345.7		0.00499788	-0.14827
		(-)	F	18~65	331	84.2	104.1	94.1	179.7	276.9	264.7	289.1	0					No partition by age due to small diff
		(+)	F	18~65	252	86	108.2	97.1	180.6	275.3	264	286.6		-0.0659933	0.0351964
		(-)	F	~45	195	84.4	107.1	95.7	171.5	261.7	248.6	274.7				0.0533819	-0.484639
		(+)	F	~45	151	88.5	109.4	98.9	171	261.6	245.6	277.6		-0.077099	0.00240934
		(-)	F	45~	164	67.6	96.8	82.2	188.5	284.3	266	302.7
		(+)	F	45~	122	65.2	101.4	83.3	190.1	294.4	269.9	318.9		-0.0204263	-0.187551
ALP	U/L	(-)	MF	18~65	617	33.7	39.9	36.8	71.2	126.7	119.2	134.2	0.33
		(+)	MF	18~65	482	33.8	42.6	38.2	70	123.9	117	130.8		-0.0640373	0.128075
		(-)	MF	~45	369	32.5	37.9	35.2	66.2	115.3	108.7	121.8				-0.0511456	-1.07702
		(+)	MF	~45	274	30.5	38.2	34.3	65.4	105.4	96.2	114.7		0.0496203	0.545823
		(-)	MF	45~	306	36.9	45.5	41.2	78.8	140	130.7	149.4
		(+)	MF	45~	248	39.3	47.3	43.3	77.6	139.9	130	149.8		-0.0852174	0.00405797
		(-)	M	18~65	285	40.7	48.2	44.5	76.3	131.4	123.7	139	0.23					No partition by age due to small n
		(+)	M	18~65	221	42.8	51.1	46.9	75.4	128.8	118.2	139.5		-0.114872	0.124444
		(-)	M	~45	174	37.3	49.3	43.3	74.1	121	112.7	129.4				-0.013328	-1.24502
		(+)	M	~45	127	40.6	52	46.3	73.4	119.1	112	126.2		-0.161538	0.102308
		(-)	M	45~	141	39.3	50.6	44.9	80.6	148.6	131.7	165.4
		(+)	M	45~	107	42.2	54.2	48.2	78.9	142.1	126.4	157.7		-0.137764	0.271353
		(-)	F	18~65	331	27.4	37.7	32.6	66.3	118.8	108	129.7	0.39					Parttion by age for female
		(+)	F	18~65	245	29.5	39.3	34.4	65.4	117.4	104.2	130.5		-0.085012	0.0661205
		(-)	F	~45	192	27.5	35.4	31.4	60	98.3	86	110.6				-0.0615476	-1.72353
		(+)	F	~45	149	28.3	37.9	33.1	59.1	93.1	88.4	97.9		-0.111067	0.339733
		(-)	F	45~	165	31.1	45.4	38.2	76.6	136.2	125.5	146.9
		(+)	F	45~	120	30.4	46.1	38.2	75.9	126	115.4	136.7		0	0.455399
GGT	U/L	(-)	MF	18~65	616	11.8	13.8	12.8	26.2	71.5	65.9	77.2	0.34
		(+)	MF	18~65	493	12.4	14	13.2	25.9	67	60.6	73.3		-0.029145	0.327881
		(-)	MF	~45	370	10.8	12.8	11.8	24.1	60.7	53.9	67.4
		(+)	MF	~45	279	11.7	13.7	12.7	23.1	53.9	47.7	60.1		-0.0856311	0.64699	-0.0235728	-1.55926
		(-)	MF	45~	307	12.7	15.6	14.1	29.7	81	73.3	88.8
		(+)	MF	45~	250	12.2	16.3	14.2	29	75.3	66.4	84.2		-0.00641571	0.365696
		(-)	M	18~65	288	12.7	15.7	14.2	32.1	72.4	65.3	79.5	0.37					No partition by age due to small n
		(+)	M	18~65	226	13.8	16.9	15.4	31.7	68.2	60.6	75.7		-0.0890909	0.311818
		(-)	M	~45	177	12.6	15.7	14.1	29.9	66.3	58.8	73.7
		(+)	M	~45	131	14.1	17.3	15.7	29.8	62.5	55.6	69.4		-0.134017	0.318291	-0.0124472	-1.91545
		(-)	M	45~	142	14.4	17.8	16.1	34.2	85.6	73.2	97.9
		(+)	M	45~	113	14.8	18.3	16.5	33.9	88.3	75.9	100.7		-0.0218384	-0.147409
		(-)	F	18~65	330	10.3	12.4	11.3	22.4	56.2	46.6	65.9	0.31					Parttion by age for female
		(+)	F	18~65	250	10.2	13.5	11.8	22.5	50.4	40.3	60.5		-0.0507772	0.589016
		(-)	F	~45	192	8.5	11.9	10.2	20.4	41.8	34	49.6
		(+)	F	~45	155	9.3	13.2	11.3	20.2	37.7	32.3	43		-0.163333	0.608788	-0.0168813	-2.43731
		(-)	F	45~	165	9.2	15.6	12.4	26.4	71.4	59	83.8
		(+)	F	45~	123	9.1	15	12.1	26.1	61.7	48.5	74.9		0.0237097	0.766613
CK	U/L	(-)	MF	18~65	614	29.4	37.8	33.6	89	217.6	200.9	234.2	0.06
		(+)	MF	18~65	496	29.8	41.4	35.6	89.6	219.5	201.6	237.4		-0.0426319	-0.0405003
		(-)	MF	~45	367	28.1	38.3	33.2	87.1	207.9	189.3	226.6				0.0401859	-0.319565
		(+)	MF	~45	283	30.4	43.6	37	84.6	207.8	190.2	225.4		-0.0872131	0.00229508
		(-)	MF	45~	306	17.7	31.8	24.8	88.7	222.9	201.6	244.1
		(+)	MF	45~	254	17.3	35	26.2	89.3	217.8	188.3	247.3		-0.028643	0.104342
		(-)	M	18~65	283	23.5	38.3	30.9	107.5	254.2	219.3	289.1	0.08					No partition by age due to small n
		(+)	M	18~65	226	25.4	42	33.7	107.9	245.2	226.6	263.9		-0.051896	0.166809
		(-)	M	~45	173	22.8	39.4	31.1	106.5	268.7	210.6	326.8				0.0474997	0.459937
		(+)	M	~45	133	24	49.2	36.6	105.9	269.3	237.1	301.5		-0.0926515	-0.0101074
		(-)	M	45~	140	10.4	28.3	19.4	100.8	242.5	209	276
		(+)	M	45~	109	9.2	33.2	21.2	104.6	239.9	202.9	276.9		-0.0322634	0.0466027
		(-)	F	18~65	331	32.4	38.5	35.4	76.3	160.4	147.5	173.3	0					Parttion by age for female
		(+)	F	18~65	251	33.5	40.8	37.1	76.6	159.3	141.9	176.6		-0.0545336	0.0352864
		(-)	F	~45	196	30.8	38.8	34.8	73.5	151.2	133.2	169.1				0.0455839	-1.16659
		(+)	F	~45	154	31.1	40.3	35.7	73.4	146.9	127	166.8		-0.0317266	0.151583
		(-)	F	45~	165	20.9	34.9	27.9	79	188.4	154.8	222
		(+)	F	45~	124	23.7	40.4	32.1	80.4	172.7	135.8	209.7		-0.117098	0.437724
IgM	g/L	(-)	MF	18~65	544	0.405	0.475	0.44	1.194	2.763	2.594	2.932	0.12
		(+)	MF	18~65	480	0.426	0.497	0.462	1.193	2.8	2.61	2.989		-0.0368862	-0.0620359
		(-)	MF	~45	329	0.437	0.494	0.466	1.228	2.801	2.616	2.986				0.0199943	0.200809
		(+)	MF	~45	287	0.45	0.511	0.481	1.233	2.829	2.596	3.062		-0.0250426	-0.0467462
		(-)	MF	45~	256	0.372	0.454	0.413	1.102	2.682	2.451	2.912
		(+)	MF	45~	222	0.376	0.468	0.422	1.091	2.71	2.452	2.968		-0.0154196	-0.047972
		(-)	M	18~65	237	0.357	0.451	0.404	1.064	2.724	2.507	2.941	0.17					No partition by age due to small n
		(+)	M	18~65	203	0.363	0.472	0.417	1.068	2.585	2.35	2.821		-0.0235055	0.251328
		(-)	M	~45	147	0.436	0.506	0.471	1.106	2.924	2.537	3.31				0.0339573	0.914103
		(+)	M	~45	122	0.419	0.523	0.471	1.093	2.888	2.452	3.324		0	0.0583864
		(-)	M	45~	108	0.313	0.451	0.382	0.998	2.383	1.972	2.794
		(+)	M	45~	87	0.291	0.394	0.342	0.976	2.495	2.129	2.861		0.0728286	-0.20392
		(-)	F	18~65	307	0.443	0.533	0.488	1.28	2.79	2.638	2.942	0.06
		(+)	F	18~65	264	0.444	0.556	0.5	1.284	2.926	2.712	3.141		-0.0193899	-0.219753
		(-)	F	~45	182	0.433	0.564	0.499	1.302	2.772	2.498	3.047				0.018383	-0.0613032
		(+)	F	~45	160	0.45	0.588	0.519	1.328	2.838	2.582	3.094		-0.0338077	-0.111565
		(-)	F	45~	148	0.393	0.506	0.45	1.195	2.808	2.569	3.046
		(+)	F	45~	127	0.383	0.535	0.459	1.18	2.885	2.564	3.205		-0.0145425	-0.124419
