# Supplementary material for: Establishment of reference intervals of clinical chemistry analytes for the adult population in Egypt
Source: PLoS One. 2021 Mar 19;16(3):e0236772. doi: 10.1371/journal.pone.0236772 (PMC7979267; doi:10.1371/journal.pone.0236772)
Supplement: S1 Data — (XLSX) [file pone.0236772.s008.xlsx]

## Sheet: Full results
SQN	Region1	Region2	Region3	Cnt Lab	Age	Sex	BMI	TP	Alb	Glb	UA	Urea	Cre	eGFR	Na	K	Cl	Ca	aCa	IP	Mg	Fe	TIBC	UIBC	TBil	DBil	Glu	TC	TG	HDL-C	LDL-C	nonHDL	AST	ALT	LDH	ALP	GGT	CK	AMY	IgG	IgA	IgM	C3	C4	CRP	PTH	SBP	DBP	WC
1	Delta	North Egypt	Rural	Alex	19	1	21	74	43.3748	30.6252	263.008	2.32727	62.8	124	139	4.03444	103	2.43	2.34563	1.31172	0.82	7.99538	70.9	62.5	9.41	3.59	5.34	4.42543	0.394642	2.02493	2.22951	2.4005	15.6119	8.21861	159.817	55.6594	13.8773	70.9014	47.4576		3.64	1.74	0.84	0.146	0.5	23.1	120	90	68
2	Delta	North Egypt	Rural	Alex	20	1	23.1	66	41.391	24.609	228.507	4.88437	55.8	121	140.1	4.11411	106.5	2.33	2.29522	1.06052	0.74	11.9201	47.3	34.9	7.35	2.74	4.78	3.42322	0.322296	1.35015	1.86364	2.07307	16.7741	12.6141	149.71	44.9109	23.0991	56.1511	58.072	10.7	1.54	3.32	1.07	0.226	0.5	40.8	95	70	74
3	Alexandria	North Egypt	Urban	Alex	24	1	25.7	70	43.3748	26.6252	297.508	3.05787	64.6	116	139.5	3.79545	104.4	2.48	2.39563	1.12332	0.86	14.9528	67.7	52.3	8.72	2.74	5.95	5.80685	1.53591	1.1287	3.86374	4.67815	20.2081	18.8963	114.785	84.6805	25.4815	102.461	58.072	10.26	1.66	2.61	1.74	0.3	1.3	30.3	120	80	92
4	upper Egypt	Upper Egypt	Rural	Alex	29	1	23.1	75	42.3829	32.6171	217.007	2.69257	53.1	112	140.1	4.51243	104.4	2.43	2.37043	0.997719	0.82	8.88736	58.9	49.6	4.62	1.54	4.11	5.12968	2.45313	1.10786	2.88808	4.02182	21.3375	12.6141	167.855	82.5308	16.6932	90.8959	79.3007	16.22	2.61	2.04	1.7	0.395	1.4	21	110	80	82
5	Alexandria	North Egypt	Urban	Alex	28	1	25.8	74	43.3748	30.6252	320.509	8.17206	73.5	96	141.8	4.75142	106.5	2.58	2.49563	1.34312	0.82	14.4176	55	40.1	2.57	1.54	5.62	4.66921	0.747495	1.43613	2.79051	3.23308	13.2566	8.21861	158.809	42.7612	16.6932	71.9544	80.3622	12.18	2.99	0.92	1.46	0.479	4	23.2	110	70
6	Alexandria	North Egypt	Urban	Alex	22	1	40.5	74	46.3505	27.6495	314.759	3.42317	43.4	110				2.38	2.22124	1.21752	0.74	11.7417	56.2	44	4.45	1.54	5.56	9.73441	1.12517	1.19644	7.13219	8.53797	25.7906	14.1441	428.638	71.7822	23.0991	94.0508	59.1334	14.7	2.42	1.43	2.14	0.42	4.1	27.6	110	80	120
7	Nubia	Upper Egypt	Rural	Alex	28	1	31.1	68	36.4316	31.5684	291.758	2.32727	51.3	111	141.8	4.19377	105.1	2.2	2.28921	0.746519	0.74	10.8497	61.9	50.7	4.62	1.71	5.28	3.63992	0.682158	1.3241	1.91242	2.31582	16.7741	9.64839	202.592	55.6594	25.4815	64.5819	69.7478	12.48	3.73	0.38	1.51	0.344	12	26.8	104	76	100
8	Alexandria	North Egypt	Urban	Alex	18	1	17.7	67	42.3829	24.6171	194.007	4.88437	45.1	114				2.38	2.32043	1.40592	0.86	3.89229	70	65.7	2.57	1.54	6.78	4.01913	0.436452	1.668	2.05877	2.35113	21.3375	8.21861	158.809	148.097	18.0375	42.437	46.3961	16.32	2.18	1.22	1.58	0.187	0.5	54.1	100	70	70
9	Alexandria	North Egypt	Urban	Alex	19	1	24.5	72	45.3586	26.6414	320.509	3.78847	46.9	115				2.43	2.29604	1.18612	0.78	17.9855	64.3	45.8	4.45	1.88	5.28	4.23582	0.890512	1.90248	1.86364	2.33334	12.0611	11.1147	171.86	54.5846	20.6244	55.0968	48.519	12.08	1.5	1.55	1.65	0.252	2	37.9	140	90	81
10	Alexandria	North Egypt	Urban	Alex	18	1	19.4	70	45.3586	24.6414	286.008	3.05787	59.3	125				2.53	2.39604	1.15472	0.78	7.81699	71.2	63	8.55	2.57	5.67	3.96496	0.736575	1.49866	2.22951	2.4663	19.0715	9.64839	151.737	82.5308	13.8773	97.2051	52.7648	11.59	2.04	1.66	1.29	0.228	0.5	31	110	70	85
11	Alexandria	North Egypt	Urban	Alex	23	1	23.3	70	44.3667	25.6333	245.758	4.51907	61.1	122				2.38	2.27083	1.31172	0.86	6.74662	55.3	48.2	6.16	2.05	5.34	3.667	0.758428	1.64716	1.6929	2.01984	17.927	14.1441	182.824	63.1834	15.3086	85.6365	81.4236	12.39	1.44	1.07	2.17	0.454	18.6	53.8	110	70	70
12	Alexandria	North Egypt	Urban	Alex	20	1	27	68	41.391	26.609	245.758	4.15377	62	125				2.28	2.24522	1.50012	0.86	7.81699	62.3	54.1	4.96	1.54	5.17	4.37126	0.499731	1.31368	2.61977	3.05758	13.2566	15.7024	160.824	65.3331	26.6428	39.2693	40.0275	14.53	1.8	1.32	1.62	0.179	3.4	41.2	110	70	80
13	Delta	North Egypt	Rural	Alex	23	1	22.6	75	46.3505	28.6495	153.756	6.34556	52.2	116				2.3	2.14124	1.24892	0.95	14.596	59.6	44.6	5.99	2.39	5.12	4.83173	0.725666	1.65758	2.86369	3.17415	21.3375	14.1441	202.592	53.5097	16.6932	104.563	69.7478	13.64	1.04	1.82	1.33	0.291	0.5	78.2	110	70
14	Alexandria	North Egypt	Urban	Alex	27	1	26.7	71	46.3505	24.6495	211.257	2.32727	56.6	116				2.4	2.24124	1.12332	0.9	11.9201	52.3	39.9	6.33	2.57	5.95	4.66921	0.868389	1.08962	2.96125	3.57959	30.1566	22.1837	191.745	61.0337	48.1259	75.1129	88.8537	11.5		1.69	2.11	0.3	1.4	57.7	130	80	84
15	Alexandria	North Egypt	Urban	Alex	20	1	35.3	69	42.3829	26.6171	268.758	3.05787	62	125				2.53	2.47043	1.50012	0.9	7.99538	59.4	51	3.93	1.88	5.06	4.45252	1.38649	1.49866	2.27829	2.95386	15.6119	12.6141	163.841	64.2583	25.4815	60.3672	75.055	10.73	1.69	0.9	1.79	0.5	2.5	29.3	120	80
16	Alexandria	North Egypt	Urban	Alex	18	1	27	71	44.3667	26.6333	355.009	3.78847	58.4	124				2.58	2.47083	1.50012	0.95	11.0281	54.2	42.8	3.42	1.54	5.28	4.56086	1.05771	1.33192	2.44903	3.22895	20.2081	34.3039	146.665	79.3062	28.9127	99.3078	87.7922	14.26	0.73	1.76	1.83	0.283	1.4	50.1	110	70	80
17	Alexandria	North Egypt	Urban	Alex	28	1	22	72	44.3667	27.6333	245.758	2.69257	60.2	117				2.53	2.42083	1.09192	0.95	13.8824	51.6	37.2	6.16	2.22	3.95	5.59016	1.28375	1.47521	3.08321	4.11495	20.2081	12.6141	171.86	58.884	20.6244	69.8484	79.3007	12.01	1.66	2.49	1.66	0.319	1.3	34.7	120	80	70
18	Alexandria	North Egypt	Urban	Alex	19	1	21.1	66	41.391	24.609	245.758	3.78847	52.2	119				2.45	2.41522	1.50012	0.95	12.2769	55.8	43.1	3.08	1.54	5.12	3.55866	0.542261	1.36839	1.6929	2.19027	19.0715	20.529	161.83	63.1834	24.3008	63.5284	68.6863	10.34	1.45	1.49	1.87	0.278	0.8	34.8	120	80	65
19	Alexandria	North Egypt	Urban	Alex	21	1	22.8	75	48.3342	26.6658	251.508	4.15377	59.3	122				2.6	2.39164	1.15472	0.99	42.604	65.7	22.6	13	4.96	5.23	4.96716	0.923775	2.07964	2.61977	2.88752	15.6119	11.1147	141.575	43.836	26.6428	38.2131	93.0994	14.21	1.24	1.07	1.74	0.292	0.8	23.7	110	80	95
20	Delta	North Egypt	Rural	Alex	25	1	23	80	38.4154	41.5846	211.257	1.96197	42.5	107	142.9	4.11411	107.2	2.38	2.41962	1.24892	0.78	3.5355	79.3	75.4	3.08	1.54	5.67	2.96275	0.585045	1.64455	0.912373	1.3182	120.39	200.446	213.379	202.914	105.828	77.2182	49.5805	20.04	2.66		1.56	0.221	11	47.3	120	80	80
21	Alexandria	North Egypt	Urban	Alex	21	1	21.5	72	44.3667	27.6333	240.008	3.05787	71.7	104	140.7	3.95478	104.4	2.4	2.29083	1.21752	0.78	22.6238	56	32.9		9.41	4.5	3.28779	0.61729	1.64977	1.49777	1.63803	14.4398	6.82945	137.49	45.9857	18.0375	65.6354	63.3792	12.54	0.87	1.85	1.01	0.179	0.5	37.1	110	70	70
22	Delta	North Egypt	Rural	Alex	28	0	25.4	72	46.3505	25.6495	332.009	4.88437	77	117	139	4.11411	103.7	2.45	2.29124	0.997719	0.78	14.0608	65.2	50.7	5.64	2.22	4.95	5.88811	2.59688	1.11307	3.49786	4.77504	26.8896	25.555	134.417	86.8302	30.0237	197.938	80.3622	9.41	2.73	1.74	1.79	0.383	4.2	27	122	80	86
23	Delta	North Egypt	Rural	Alex	19	0	25.1	72	45.3586	26.6414	303.258	4.15377	78.8	124	137.8	3.87512	102.3	2.45	2.31604	1.31172	0.78	26.1917	53.7	27	14.71	4.96	5.17	3.2607	0.595779	0.980197	1.9856	2.28051	16.7741	5.48628	84.1164	71.7822	21.8744	105.614	49.5805	15.48	2.25	1.07	1.71	0.329	2.2	25	110	80	80
24	Delta	North Egypt	Rural	Alex	25	0	25.8	68	44.3667	23.6333	383.76	5.98026	75.2	121	139.5	3.95478	103.7	2.33	2.22083	1.31172	0.9	19.0559	45.3	25.8	15.9	4.96	5.62	4.20874	1.12517	0.946328	2.42464	3.26241	30.1566	89.2789	155.782	56.7343	31.1201	74.0601	33.6589	11.62	1.78	1.28	1.39	0.29	1.7	43.3	120	80	98
25	upper Egypt	Upper Egypt	Rural	Alex	29	0	47.7	69	44.3667	24.6333	435.51	3.42317	72.6	119	140.1	4.59209	105.1	2.33	2.22083	1.02912	0.9	10.8497	49.4	38.1	7.7	2.57	5.89	5.12968	1.24964	1.03751	3.44908	4.09217	39.7344	68.6906	214.357	66.408	28.9127	334.989	37.9046	11.95	1.4	0.76	1.55	0.268	6.8	37.4	135	90	125
26	upper Egypt	Upper Egypt	Rural	Alex	29	0	30.4	70	45.3586	24.6414	372.259	2.32727	77	117	137.8	4.3531	102.3	2.48	2.34604	1.18612	0.95	12.8121	53.7	40.5	9.75	2.22	5	2.80023	0.574326	1.28241	1.22946	1.51782	42.8654	83.0088	258.887	95.429	49.9752	500.958	45.3347	11.16	0.99	1.1	1.26	0.291	0.5	33.1	120	80	108
27	upper Egypt	Upper Egypt	Rural	Alex	29	0	27.4	68	45.3586	22.6414	447.011	3.78847	90.3	99	136.7	4.11411	99.5	2.45	2.31604	0.966319	0.9	15.488	60.9	44.9		10.26	5.17	4.58795	1.28375	1.12609	3.01004	3.46185	19.0715	23.8594	143.613	64.2583	34.3298	166.495	51.7033	9.34	1.94	0.46	1.37	0.263	0.9	72.3	120	80	85
28	Delta	North Egypt	Rural	Alex	26	0	21.8	73	47.3424	25.6576	366.509	4.51907	76.1	120	141.8	4.11411	101.6	2.5	2.31644	1.02912	0.82	24.9429	60.5	35.1	14.88	4.1	5.17	4.64212	0.890512	1.17299	2.93686	3.46913	20.2081	11.1147	144.631	65.3331	19.3465	117.172	62.3177	11.34	1.67	2.75	0.99	0.33	0.5	24.2	130	95	85
29	Delta	North Egypt	Rural	Alex	23	0	19.7	74	44.3667	29.6333	378.01	4.15377	93.8	98	139	4.27343	102.3	2.35	2.24083	0.872119	0.86	14.2392	61.2	46.5	9.41	4.1	5.06	5.21094	0.520963	1.25636	3.59543	3.95458	27.9834	54.8578	155.782	65.3331	40.4493	248.197	79.3007	11.85	3.17	2.12	1.36	0.242	2.4	26.3	113	77	74
30	Delta	North Egypt	Rural	Alex	29	0	29.4	74	46.3505	27.6495	326.259	5.61497	85	106	140.1	4.3531	101.6	2.5	2.34124	1.09192	0.9	22.6238	55.3	32.2	6.67	2.39	5.23	4.94008	3.39762	0.972381	2.57099	3.96769	33.3834	74.7713	229.944	76.0816	30.0237	144.467	90.9765	11.44	2.66	0.95	1.33	0.23	0.7	57.9	110	70	95
31	Alexandria	North Egypt	Urban	Alex	26	0	26.3	71	47.3424	23.6576	378.01	3.78847	79.7	117	147.4	4.75142	110.6	2.43	2.24644	1.28032	0.9	19.7695	64.1	43.9	9.41	3.42	5	6.61945	1.65161	1.10265	4.40035	5.5168	26.8896	64.6858	173.859	66.408	52.704	110.868	33.6589	9.33	0.98	0.47	1.41	0.144	0.7	53.7	120	80	80
32	Delta	North Egypt	Rural	Alex	18	0	23.8	74	44.3667	29.6333	309.009	3.05787	64.6	135				2.48	2.37083	0.966319	0.95	19.4127	60.7	40.8	6.67	2.05	3.56	5.5089	1.0465	1.3736	3.59543	4.13529		22.1837		66.408	44.3476	106.665	78.2393	13.55	2.26	0.98	1.41	0.231	0.6	44.1	120	80	97
33	Delta	North Egypt	Rural	Alex	29	0	23.5	78	48.3342	29.6658	274.508	5.61497	79.7	115				2.53	2.32164	1.50012	1.07	10.4929	54.6	43.7	3.76	1.54	3.95	5.77976	2.70509	1.31107	3.49786	4.46869	31.2364	34.3039	260.805	63.1834	31.1201	250.29	50.6419	14.3	2.2	1.46	1.58	0.262	0.5	39.2	125	80	81
34	Delta	North Egypt	Rural	Alex	18	0	41	71	48.3342	22.6658	378.01	6.71086	85.8	113				2.5	2.29164	1.15472	0.78	12.0985	51.9	39.4	5.99	2.05	4.67	4.29	0.585045	1.18862	2.57099	3.10137	20.2081	17.287	202.592	80.3811	24.3008	76.1656	62.3177	12.95	1.79	1.48	2.19	0.321	2.5	37.5	120	85	104
35	Delta	North Egypt	Rural	Alex	28	0	32.7	72	46.3505	25.6495	303.258	5.24967	90.3	100				2.8	2.64124	0.934919	0.95	33.5059	56.2	22.2	17.44	4.62	3.5	5.94228	2.17941	0.813456	3.86374	5.12883	24.6862	56.8015	234.792	80.3811	34.3298	154.958	48.519	11.11	1.53	0.82	2.05	0.271	4	45.5	120	80	98
36	Delta	North Egypt	Rural	Alex	18	0	26.1	70	46.3505	23.6495	337.759	4.15377	73.5	128				2.43	2.27124	1.02912	1.15	7.2818	62.7	55	5.81	2.05		4.77756	1.68644	1.04272	2.93686	3.73483	26.8896	17.287	205.539	81.4559	30.0237	111.919	90.9765	13.61	0.97	2.08	1.96	0.286	5.6	47.8	124	86	74
37	Alexandria	North Egypt	Urban	Alex	18	0	17.6	62	41.391	20.609	245.758	3.78847	45.1	157				2.43	2.39522	2.03392	0.82	3.35711	70.2	66.4	4.62	1.54	5.84	2.88149	0.312054	1.23552	1.32703	1.64597	22.46	14.1441	191.745	234.085	16.6932	132.923	44.2733	9.36	1.28	1.29	1.27	0.267	0.5	43.8	110	70	60
38	Alexandria	North Egypt	Urban	Alex	29	0	25.7	68	39.4073	28.5927	297.508	3.05787	68.1	123				2.45	2.46482	1.40592	1.07	12.9904	42.6	29.2	7.35	2.91	5.06	4.20874	4.33766	0.790008	1.52216	3.41873	23.5761	25.555	170.86	96.5039	28.9127	56.1511	64.4406	16.18	2.44	1.77	1.6	0.382	2.3	39.7	110	70	70
39	Alexandria	North Egypt	Urban	Alex	18	0	20.9	69	41.391	27.609	240.008	3.05787	77.9	125				2.3	2.26522	1.37452	0.9	12.8121	48.9	35.6	10.77	3.59	5.39	4.18165	0.934883	0.988013	2.32708	3.19364	17.927	14.1441	221.19	56.7343	20.6244	115.071	69.7478	14.3	2.59	1.66	1.45	0.41	0.8	27.3	110	70	70
40	Alexandria	North Egypt	Urban	Alex	25	0	27.8	62	43.3748	18.6252	355.009	3.05787	69.9	125				2.45	2.36563	1.65712	0.78	7.99538	61.9	53.5	3.08	1.54	6	3.39614	0.628067	0.862957	1.93681	2.53318	15.6119	11.1147	147.681	81.4559	25.4815	86.6885	64.4406	8.2	0.85	0.95	1.51	0.199	0.5	59.9	120	80	80
41	Alexandria	North Egypt	Urban	Alex	19	0	21	68	44.3667	23.6333	297.508	4.88437	62	137				2.43	2.32083	1.43732	0.95	14.7744	56.6	41.3	12.65	4.62	5.28	3.15236	0.42597	1.26418	1.71729	1.88818	16.7741	9.64839	200.624	118.001	18.0375	101.41	30.4746	10.92	1.66	2.45	1.25	0.155	0.5	43	120	80	103
42	Delta	North Egypt	Rural	Alex	20	0	27.8	86	52.3018	33.6982	355.009	4.15377	75.2	125				2.58	2.27246	1.37452	1.03	21.9102	63.4	41	7.01	2.05	4.06	6.24023	0.758428	1.45958	4.05887	4.78066	34.4509	41.5897	243.494	75.0068	39.4537	227.263	47.4576	17.96	2.45	1.67	2.86	0.246	2	28.1	120	80	97
43	Delta	North Egypt	Rural	Alex	29	0	26.2	74	45.3586	28.6414	372.259	3.05787	100	87	141.2	4.43276	102.3	2.48	2.34604	1.12332	0.9	17.4503	59.6	41.7	8.72	2.91	4.95	4.10039	0.61729	1.34494	2.40025	2.75545	30.1566	27.2697	140.555	53.5097	36.4104	213.65	58.072	10.79	2.34	1.42	1.32	0.272	0.5	27.1	120	80
44	Alexandria	North Egypt	Urban	Alex	38	1	30.7	69	41.391	27.609	165.256	2.32727	50.4	103	140.7	4.11411	105.8	2.35	2.31522	1.18612	0.82	5.14106	65	59.4	4.79	1.54	5	5.96937	0.693016	1.88685	3.64421	4.08252	13.2566	9.64839	103.264	76.0816	20.6244	63.5284	51.7033	12.28	1.38	1.48	1.51	0.369	7.1	32.1	120	80	100
45	Delta	North Egypt	Rural	Alex	38	1	33.1	75	38.4154	36.5846	245.758	2.32727	79.7	81	139	3.95478	104.4	2.33	2.36962	1.28032	0.86	5.31945	57.5	51.7	5.99	1.88	4.89	3.82952	1.14773	1.11307	2.18073	2.71646	16.7741	9.64839	121.019	52.4349	25.4815	46.6588	68.6863	19.82	3.03		1.21		2.8	35	130	90	102
46	Delta	North Egypt	Rural	Alex	38	1	35.4	71	44.3667	26.6333	447.011	5.98026	77	85	139.5	4.11411	101.6	2.5	2.39083	1.56292	0.86	17.4503	65.3	47.4	5.99	2.05	4.84	5.34638	1.61684	1.13652	3.37591	4.20986	16.7741	15.7024	181.83	87.905	27.7861	46.6588	49.5805	12.79	1	1.45	1.7	0.402	2.2	44.3	110	80	116
47	Delta	North Egypt	Rural	Alex	36	1	25.4	67	42.3829	24.6171	263.008	4.15377	50.4	105	136.7	3.87512	101.6	2.33	2.27043	0.966319	0.82	13.704	58.7	44.6	4.96	1.88	5.95	4.56086	0.934883	1.11828	2.88808	3.44258	23.5761	18.8963	87.3362	90.0548	32.2028	61.421	62.3177	11.39	1.08	1.13	1.63	0.402	3.7	58.3	120	80	92
48	Alexandria	North Egypt	Urban	Alex	37	1	27.8	66	44.3667	21.6333	337.759	3.42317	62	111	139	3.87512	103.7	2.28	2.17083	0.777919	0.86	10.6713	63.2	52.1	4.79	1.54	6.06	6.37567	1.52438	1.38402	4.254	4.99165	19.0715	12.6141	149.71	59.9588	33.2724	97.2051	69.7478	8.25	1.77	0.75	1.52	0.382	1.2	32.5	140	90	90
49	upper Egypt	Upper Egypt	Rural	Alex	31	1	25.9	68	42.3829	25.6171	171.007	3.78847	54.9	111	138.4	4.3531	103.7	2.43	2.37043	1.12332	0.86	10.3145	66.2	55.5	11.97	3.25	4.89	4.80464	0.682158	1.3736	3.03443	3.43104	21.3375	20.529	176.852	62.1085	18.0375	60.3672	75.055	11.79	1.83	0.63	1.32	0.411	1.8	49.4	120	75	86
50	upper Egypt	Upper Egypt	Rural	Alex	32	1	22.9	78	46.3505	31.6495	274.508	3.05787	75.2	91	137.3	4.03444	100.9	2.45	2.29124	1.12332	0.74	9.60094	73.2	63.2	5.47	1.54	5.34	6.07771	0.946001	1.91811	3.57104	4.1596	26.8896	12.6141	238.664	58.884	31.1201	123.473	86.7308	16.25	1.42	1.44	1.65	0.421	0.9	40.8	110	80	76
51	Delta	North Egypt	Rural	Alex	34	1	20	75	47.3424	27.6576	245.758	5.24967	69	99	140.7	3.87512	102.3	2.43	2.24644	1.12332	0.9	19.0559	56.2	36.7	8.89	3.08	4.56	5.37346	0.574326	2.29067	2.79051	3.08279	19.0715	9.64839	175.855	48.1354	16.6932	121.373	66.5635		3.3	1.23	0.91	0.227	1.3	47.5	100	70	73
52	Alexandria	North Egypt	Urban	Alex	39	1	28.3	71	42.3829	28.6171	240.008	4.88437	64.6	104	139	4.3531	104.4	2.33	2.27043	1.28032	0.82	17.8071	55	36.7	9.58	3.25	4.89	5.72559	0.758428	1.31368	4.15643	4.41191	17.927	12.6141	221.19	53.5097	31.1201	158.105	93.0994	11.81	3.38	2.05	1.35	0.245	4.4	25.1	90	70	114
53	Alexandria	North Egypt	Urban	Alex	33	1	28.4	66	37.4235	28.5765	228.507	2.69257	56.6	111	143.5	3.87512	108.5	2.28	2.34441	1.15472	0.74	25.1213	67.3	41.7	9.75	3.25	4.28	4.64212	0.478566	1.84516	2.61977	2.79696	17.927	8.21861	178.845	79.3062	12.3906	135.022	68.6863	12.17	3.7	1.86	1.16	0.205	0.6	34.6	110	90	95
54	Delta	North Egypt	Rural	Alex	38	1	28	63	37.4235	25.5765	228.507	3.05787	52.2	104	140.7	3.95478	103	2.25	2.31441	1.18612	0.82	12.2769	47.4	34.7	4.45	1.88	4.95	6.18606	0.725666	1.9103	3.81495	4.27576	19.0715	14.1441	131.338	78.2314	26.6428	63.5284	33.6589	9.96	1.73	0.56	1.47	0.537	11	40.3	110	70	96
55	Alexandria	North Egypt	Urban	Alex	38	1	27.9	77	43.3748	33.6252	291.758	3.42317	72.6	91	144.6	4.27343	108.5	2.45	2.36563	1.28032	0.86	19.9479	62.7	42.2	7.35	2.22	5.5	5.18386	0.758428	1.40747	3.30273	3.77639	22.46	8.21861	186.794	47.0606	19.3465	85.6365	46.3961	14.46	1.97		1.11	0.271	0.6	46.6	90	60
56	upper Egypt	Upper Egypt	Rural	Alex	37	1	30	67	39.4073	27.5927	240.008	3.78847	75.2	88	142.3	4.43276	106.5	2.35	2.36482	0.997719	0.82	7.99538	55.3	46.9	4.45	1.54	5.39	5.61724	1.20426	1.05836	3.88813	4.55889	19.0715	8.21861	138.512	75.0068	15.3086	104.563	83.5465	10.74	1.41	0.57	1.58	0.325	6	101	100	60	92
57	Alexandria	North Egypt	Urban	Alex	31	1	32.9	72	43.3748	28.6252	309.009	3.05787	73.5	94	142.3	4.19377	106.5	2.43	2.34563	1.18612	0.78	19.7695	52.8	32.6	4.79	1.88	6.45	4.64212	0.780329	1.33973	2.86369	3.30239	21.3375	8.21861	146.665	81.4559	20.6244	85.6365	34.7203	12.37	2.58	0.5	1.35	0.31	3.9	42.6	120	81	85
58	Alexandria	North Egypt	Urban	Alex	37	1	27.3	68	43.3748	24.6252	309.009	2.32727	55.8	107	142.3	4.03444	107.2	2.38	2.29563	0.966319	0.82	15.488	65.7	49.8	4.1	2.05	5	3.667	0.649662	2.31933	1.25385	1.34767	14.4398	5.48628	104.317	56.7343	18.0375	60.3672	61.2563	9.8	1.59	0.78	1.22	0.182	0.8	76.4	110	80
59	Delta	North Egypt	Rural	Alex	39	1	26.7	67	41.391	25.609	199.757	3.42317	58.4	107	141.8	4.11411	105.1	2.33	2.29522	1.12332	0.86	15.488	61.6	45.6	4.96	1.71	5.56	4.64212	1.12517	1.21728	2.8393	3.42484	19.0715	9.64839	111.655	72.8571	19.3465	97.2051	58.072	8.62	2.9	0.85	1.8	0.391	0.9	43.8	105	80	94
60	Moracco	Other	Rural	Alex	38	1	31.2	70	40.3992	29.6008	257.258	4.51907	64.6	105	138.4	3.95478	102.3	2.4	2.39002	0.997719	0.9	25.2997	62.8	37.1	5.64	1.88	5.89	5.31929	1.30653	1.51429	3.25395	3.805	25.7906	43.4467	227.03	55.6594	31.1201	102.461	41.089	12.46	1.84	2.06	1.22	0.451	0.6	48.3	120	65	102
61	Alexandria	North Egypt	Urban	Alex	35	1	47.1	75	37.4235	37.5765	326.259	4.51907	57.5	110	139.5	4.19377	103	2.38	2.44441	1.02912	0.86	7.4602	52.6	44.8	8.72	2.74	5.67	5.18386	1.39795	1.28502	3.4003	3.89884	21.3375	17.287	169.859	75.0068	28.9127	105.614	57.0105	16.06	3.08	1.74	2.06	0.463	25.9	53.9	120	80	145
62	Alexandria	North Egypt	Urban	Alex	30	1	30.4	71	40.3992	30.6008	309.009	5.24967	60.2	116	138.4	4.27343	100.9	2.38	2.37002	1.31172	0.86	11.9201	55.8	43.5	3.08	1.54	5.28	5.56307	1.05771	1.91551	3.25395	3.64756	17.927	22.1837	195.696	70.7074	27.7861	183.268	88.8537	12.35	1.4	1.41	1.4	0.279	6.8	40.1	110	65	102
63	Delta	North Egypt	Rural	Alex	35	1	30.4	73	39.4073	33.5927	286.008	3.05787	63.7	109	142.3	4.51243	107.2	2.38	2.39482	0.934919	0.86	5.31945	74.1	68.4	2.91	1.54	5.23	4.26291	0.585045	2.04317	1.88803	2.21974	19.0715	9.64839	118.945	62.1085	26.6428	65.6354	62.3177	14.81	2.07	1.7	1.41	0.195	1.5	62.3	110	70	100
64	Alexandria	North Egypt	Urban	Alex	34	1	28.8	75	40.3992	34.6008	251.508	2.32727	56.6	110	141.2	4.27343	103	2.45	2.44002	1.06052	0.86	9.42254	81.6	71.8	3.59	1.54	6.34	5.48181	1.17032	1.52731	3.25395	3.95449	22.46	11.1147	107.468	54.5846	31.1201	73.0073	48.519	11.1	3.66		1.86	0.394	6.4	53.6	110	90
65	Delta	North Egypt	Rural	Alex	35	1	26.9	73	42.3829	30.6171	337.759	3.78847	60.2	112				2.35	2.29043	0.997719	0.86	19.2343	64.8	45.1	9.23	3.25	5.39	4.80464	1.73297	1.43873	2.57099	3.36591	22.46	18.8963	168.857	45.9857	30.0237	99.3078	64.4406	14.2	1.6	1.12	2.23	0.295	7.8	55.3	110	80
66	Delta	North Egypt	Rural	Alex	38	1	26.6	69	42.3829	26.6171	234.257	2.32727	58.4	108				2.28	2.22043	1.02912	0.95	7.4602	64.3	56.4	3.42	1.54	5.34	2.58354	0.384241	1.20165	1.08311	1.38189	19.0715	14.1441	228.002	67.4828	15.3086	85.6365	67.6249	13.5	1.36	1.17	1.93	0.332	1.4	70.8	120	80	102
67	Alexandria	North Egypt	Urban	Alex	30	1	31.6	69	42.3829	26.6171	286.008	5.98026	56.6	113				2.38	2.32043	1.02912	0.9	17.0935	56.2	38.7	4.96	1.71	5.17	4.91299	0.868389	1.34755	2.96125	3.56544	20.2081	22.1837	185.803	84.6805	32.2028	83.5323	78.2393	11.81	2.82	1.74	2.5	0.276	9	58.9	115	75	104
68	Alexandria	North Egypt	Urban	Alex	34	1	22.2	69	43.3748	25.6252	297.508	3.78847	47.8	104				2.3	2.21563	0.934919	0.82	8.70896	43.3	34.2	5.81	2.05	5.5	4.20874	0.563622	1.31368	2.44903	2.89506	19.0715	12.6141	179.841	65.3331	16.6932	94.0508	71.8707	13.12	2.06	0.78	1.38	0.197	0.5	89.7	100	70	80
69	Alexandria	North Egypt	Urban	Alex	35	1	40.3	73	39.4073	33.5927	268.758	2.69257	52.2	106	142.9	4.3531	106.5	2.3	2.31482	1.06052	0.82	7.2818	67.5	59.8	2.57	1.54	4.11	5.86102	1.14773	1.64977	3.64421	4.21126	29.0723	15.7024	135.442	73.9319	40.4493	120.323	62.3177	12.69	2.52	1.16	2.08	0.264	12.1	59.9
70	upper Egypt	Upper Egypt	Rural	Alex	32	1	27.7	69	39.4073	29.5927	320.509	2.69257	57.5	112	140.7	4.67175	104.4	2.3	2.31482	1.28032	0.74	15.488	52.8	36.9	3.25	1.54	5	4.99425	0.671313	1.92593	2.88808	3.06832	19.0715	18.8963	174.857	40.6115	30.0237	90.8959	80.3622	14.11	1.92	1.06	1.35	0.248	0.5	47.5	120	80
71	Alexandria	North Egypt	Urban	Alex	33	1	30.7	73	43.3748	29.6252	257.258	3.05787	72.6	94	150.2	4.83108	116.2	2.45	2.36563	1.18612	0.82	19.5911	59.6	39.6	4.1	1.54	5.56	4.50669	0.693016	1.50647	2.5466	3.00022	20.2081	6.82945	112.7	93.2793	21.8744	86.6885	51.7033	11.56	1.58	1.47	1.53	0.326	0.7	58.6	100	70	80
72	Alexandria	North Egypt	Urban	Alex	35	1	34.5	77	43.3748	33.6252	309.009	3.05787	60.2	112	145.2	4.51243	111.3	2.4	2.31563	1.02912	0.82	3.89229	81.3	77	4.62	1.54	4.84	5.42764	0.868389	2.00148	2.86369	3.42615	16.7741	8.21861	123.09	73.9319	18.0375	157.056	47.4576	14.13	1.29	1.2	1.74	0.285	9.3	38.1	120	80	105
73	Alexandria	North Egypt	Urban	Alex	37	1	25.7	74	37.4235	36.5765	291.758	2.69257	52.2	105	139	4.03444	103	2.35	2.41441	0.872119	0.74	7.63859	60.1	52.1	6.5	2.91	5.12	4.12748	0.682158	1.39184	2.42464	2.73564	14.4398	9.64839	152.749	76.0816	21.8744	51.9333	55.9491	17.99	3.36	2.05	1.58	0.217	0.9	20.9	110	70	80
74	Delta	North Egypt	Rural	Alex	32	0		65	41.391	23.609	274.508	3.78847	63.7	123	137.3	4.11411	103	2.28	2.24522	1.37452	0.82	11.5633	51	39	2.57	1.54	5.45	3.77535	1.24964	1.01407	2.22951	2.76128	22.46	15.7024	104.317	26.6384	46.2507	102.461	34.7203	11.49	1.37	1.27	1.23	0.389	3.3	32.7	110	70	82
75	Delta	North Egypt	Rural	Alex	32	0	21.6	64	38.4154	25.5846	297.508	4.51907	71.7	118	135.6	4.03444	100.2	2.2	2.23962	1.18612	0.74	17.9855	47.4	29	7.01	2.22	4	3.34196	0.61729	0.985407	2.10755	2.35656	22.46	15.7024	178.845	78.2314	27.7861	110.868	70.8092	14.07	2.46	2.62	1.3	0.263	2	47.3	110	70	76
76	Delta	North Egypt	Rural	Alex	33	0	34	76	47.3424	28.6576	355.009	6.71086	81.4	109	139	4.19377	101.6	2.35	2.16644	1.09192	0.9	18.6991	46.4	27.2	3.76	1.54	4.84	6.37567	1.75627	1.21728	4.08326	5.15839	21.3375	29.0026	155.782	64.2583	25.4815	88.7923	57.0105	13.3	1.96	1.04	1.46	0.378	5.1	25.4	140	95	110
77	upper Egypt	Upper Egypt	Rural	Alex	32	0	30.8	72	44.3667	27.6333	320.509	3.78847	82.3	108	139.5	4.51243	105.1	2.35	2.24083	1.09192	0.9	15.488	58.5	42.6	9.06	1.71	4.95	5.12968	1.47831	0.80564	3.64421	4.32404	27.9834	39.7465	201.608	97.5787	33.2724	79.3232	101.591	13.66	3.23	0.79	1.55	0.292	2.3	33.5	125	90	111
78	Delta	North Egypt	Rural	Alex	31	0	26.4	71	41.391	29.609	326.259	4.15377	73.5	117	137.8	4.27343	100.9	2.43	2.39522	1.24892	0.9	10.1361	44.4	33.8	8.72	2.05	4.39	4.26291	1.35218	1.09483	2.37586	3.16808	22.46	27.2697	201.608	65.3331	40.4493	51.9333	35.7818	14.37	3.09	1.26	1.49	0.359	3.5	26.1	120	80	91
79	upper Egypt	Upper Egypt	Rural	Alex	31	0	20.8	67	44.3667	22.6333	332.009	2.69257	73.5	117	138.4	4.59209	102.3	2.45	2.34083	1.18612	0.86	15.488	53	37.1		5.81	5.23	4.50669	0.890512	1.17039	2.91247	3.3363	35.5147	56.8015	181.83	50.2851	31.1201	58.2593	72.9321	11.3	1.28	0.74	1.33	0.154	5.6	29.3	130	100	96
80	Alexandria	North Egypt	Urban	Alex	31	0	24.3	69	44.3667	24.6333	280.258	6.71086	80.5	112	137.8	4.3531	100.9	2.45	2.34083	1.06052	0.95	18.5207	56.4	37.4	9.92	1.54	4.78	5.72559	0.791297	1.54816	3.57104	4.17743	23.5761	6.82945	241.563	76.0816	34.3298	75.1129	62.3177	10	2.69	0.57	1.72	0.422	7.5	30.8	130	90	90
81	Alexandria	North Egypt	Urban	Alex	37	0	39.5	68	44.3667	23.6333	470.011	3.78847	89.4	95	138.4	3.4768	100.9	2.38	2.27083	1.31172	0.78	11.3849	46.9	35.1	7.52	2.57	5.17	7.35079	2.22683	0.988013	5.22965	6.36277	24.6862	17.287	199.64	57.8091	32.2028	137.121	40.0275	10.17	2.58	1.33	1.36	0.23	3.1	54.6	130	80	124
82	upper Egypt	Upper Egypt	Rural	Alex	33	0	22.6	70	46.3505	23.6495	297.508	4.88437	88.5	98	144	4.59209	107.9	2.4	2.24124	1.37452	0.82	16.9151	52.6	35.3	5.99	1.71	5.56	4.91299	1.21559	1.34234	2.93686	3.57065	24.6862	15.7024	143.613	58.884	28.9127	226.216	75.055	10.01	1.11	0.42	1.31	0.197	0.8	28.2	150	100	90
83	upper Egypt	Upper Egypt	Rural	Alex	33	0	25.3	71	45.3586	25.6414	303.258	5.61497	83.2	106	142.3	4.51243	104.4	2.45	2.31604	1.02912	0.86	17.8071	50.5	32.2	12.31	4.1	4.84	5.02134	0.780329	1.10265	3.32712	3.91869	15.6119	14.1441	131.338	63.1834	26.6428	70.9014	57.0105	11.32	2.27	1.31	1.5	0.334	2.5	33.2	110	80	83
84	Delta	North Egypt	Rural	Alex	35	0	23.9	68	41.391	26.609	343.509	4.51907	80.5	109	142.3	4.3531	105.1	2.45	2.41522	1.15472	0.9	24.9429	49.9	24.5	6.33	2.05	5.06	5.21094	4.58778	1.06617	2.64416	4.14477	22.46	22.1837	150.724	95.429	39.4537	69.8484	90.9765	11.08	1.62	1.18	1.22	0.255	1	36.2	110	70	95
85	Alexandria	North Egypt	Urban	Alex	33	0	20.7	72	47.3424	24.6576	280.258	5.24967	79.7	112	139.5	4.51243	103	2.4	2.21644	1.37452	0.86	24.4077	54.8	29.9	7.35	1.54	5.17	4.99425	1.24964	1.08441	3.22956	3.90984	21.3375	18.8963	181.83	83.6056	27.7861	54.0424	75.055	10.19	1.65	1.28	1.54	0.352	2.1	65.5	95	70	105
86	Alexandria	North Egypt	Urban	Alex	35	0	24.9	71	41.391	29.609	257.258	4.88437	88.5	97	141.2	5.07007	105.1	2.48	2.44522	1.24892	1.03	14.0608	55.8	41.3	2.57	1.54	4.61	5.18386	1.20426	1.06617	3.30273	4.11768	21.3375	11.1147	213.379	99.7284	42.4146	246.104	129.188	11.12	1.9	0.64	1.49	0.28	1.9	54.1	100	70	100
87	upper Egypt	Upper Egypt	Rural	Alex	34	0	21.6	74	44.3667	29.6333	297.508	3.42317	71.7	116	140.7	4.43276	103.7	2.5	2.39083	1.24892	1.03	35.2898	65	29.2	12.14	3.93	5.17	5.02134	1.22693	1.10525	3.42469	3.91608	29.0723	34.3039	179.841	58.884	52.704	182.22	90.9765	10.89	2.93	2.16	1.23	0.258	0.8	46.1	110	70	65
88	upper Egypt	Upper Egypt	Rural	Alex	39	0	28.7	72	44.3667	27.6333	360.759	5.24967	85.8	98	139.5	4.83108	102.3	2.48	2.37083	1.31172	0.9	16.7367	62.1	44.9	5.47	2.05	5.17	6.07771	6.24972	0.842115	3.35152	5.2356	25.7906	30.7531	182.824	70.7074	56.2652	112.97	109.021	12.27	2.71	0.87	1.39	0.158	1.2	48.9	110	70	70
89	upper Egypt	Upper Egypt	Rural	Alex	31	0	24.4	65	43.3748	21.6252	251.508	4.51907	75.2	116	141.8	4.3531	105.1	2.35	2.26563	1.21752	0.9	13.704	53.2	39	6.5	2.74	4.78	4.26291	0.703886	1.25897	2.74173	3.00394	16.7741	14.1441	158.809	61.0337	23.0991	110.868	45.3347	9.92	1.14	2.09	1.08	0.312	0.8	35.6	110	70	70
90	Alexandria	North Egypt	Urban	Alex	36	0	29.6	70	45.3586	24.6414	383.76	3.78847	84.1	103	139	4.27343	105.1	2.38	2.24604	1.34312	0.95	17.8071	47.6	29.4	5.64	1.88	4.78	5.94228	4.06379	0.719664	3.64421	5.22262	26.8896	78.872	168.857	91.1296	35.3756	80.3756	72.9321	10.66	1.17	0.64	1.25	0.34	1.8	59	130	65	108
91	upper Egypt	Upper Egypt	Rural	Alex	35	0	36.3	77	48.3342	28.6658	418.26	4.51907	80.5	109				2.6	2.39164	1.02912	0.86	19.7695	58.7	38.5	5.13	2.05	5.28	6.02354	0.563622	1.65237	3.83934	4.37117	35.5147	80.936	219.24	88.9799	45.3027	180.123	79.3007	12.19	2.75	0.67	2.37	0.318	6	54.7	100	70	106
92	Delta	North Egypt	Rural	Alex	31	0	23.4	70	43.3748	26.6252	314.759	4.51907	82.3	109				2.43	2.34563	1.24892	0.78	15.6664	52.3	36.2	11.12	3.08		4.10039	0.946001	1.38142	2.18073	2.71897	24.6862	12.6141	201.608	127.675	21.8744	108.767	61.2563	15.77	2.5	2.58	1.37	0.326	2.7	40.9	140	80	97
93	Alexandria	North Egypt	Urban	Alex	33	0	22.6	62	43.3748	18.6252	355.009	7.44146	74.3	115				2.3	2.21563	1.15472	1.03	8.17378	43.3	34.7	3.08	1.54	4.28	3.58574	1.77959	1.13912	1.88803	2.44662	21.3375	34.3039	180.836	61.0337	38.449	64.5819	86.7308	7.33	1.46	0.75	1.27	0.181	0.5	33.8	110	70
94	Alexandria	North Egypt	Urban	Alex	34	0	24.2	76	48.3342	27.6658	182.507	5.24967	67.3	119				2.5	2.29164	1.28032	0.86	15.8448	52.3	36	5.64	2.74		5.48181	1.81462	1.48563	3.4003	3.99618	19.0715	41.5897	151.737	106.178	57.1428	79.3232	55.9491	10.21		0.76	2.1	0.308	3.9	52.3	120	80	75
95	Delta	North Egypt	Rural	Alex	34	0	27.8	70	42.3829	27.6171	337.759	5.24967	69	118				2.25	2.19043	1.15472	0.82	7.81699	44.9	36.7	12.48	4.62	5	4.29	0.968267	1.11567	2.5466	3.17432	25.7906	30.7531	178.845	112.627	33.2724	115.071	54.8877	14.36	2.93	0.5	1.73	0.254	18	50.2	110	70	75
96	Delta	North Egypt	Rural	Alex	38	0	27.4	69	44.3667	24.6333	343.509	5.24967	81.4	105				2.45	2.34083	1.18612	0.95	10.4929	66.4	55.5	4.62	1.71	5.89	5.88811	1.559	1.44394	3.93691	4.44416	30.1566	27.2697	202.592	85.7553	36.4104	246.104	81.4236	9.53	2.19	1.95	1.91	0.245	4.8	34.3	120	92	93
97	Delta	North Egypt	Rural	Alex	31	0	22.2	76	46.3505	29.6495	366.509	4.88437	73.5	117				2.43	2.27124	1.18612	0.82	6.92501	54.6	47.3	17.1	4.96	5.67	4.75047	0.638858	1.18081	2.8149	3.56966	36.5748	58.7564	222.165	68.5577	47.1916	474.883	68.6863	15.17	1.5	1.91	1.92	0.375	53.5	54.7	120	80	78
98	Delta	North Egypt	Rural	Alex	32	0	27.8	80	49.3261	30.6739	349.259	4.88437	67.3	121				2.35	2.11685	1.18612	0.7	11.7417	56.6	44.4	3.25	1.54	5.56	4.29	1.30653	1.21728	2.42464	3.07272	25.7906	32.5204	189.766	82.5308	23.0991	146.566	100.529	17.57	2.83	2.35	1.9	0.31	6.3	39.1	128	100	92
99	Alexandria	North Egypt	Urban	Alex	30	0	27.1	68	42.3829	25.6171	372.259	5.61497	93.8	94				2.48	2.42043	1.18612	0.9	21.0182	56	34.5	12.83	5.47	5.39	5.42764	1.24964	0.935906	3.64421	4.49173	23.5761	30.7531	190.756	93.2793	30.0237	121.373	81.4236	12.22	2.54	1.02	2.08	0.343	4.7	41.3	120	80	117
100	Delta	North Egypt	Rural	Alex	31	0	26.6	73	47.3424	25.6576	360.759	6.34556	89.4	99				2.45	2.26644	1.24892	0.95	36.1818	39.7	3	10.43	3.08		6.15897	0.780329	1.44134	4.08326	4.71764	35.5147	72.7348		66.408	44.3476	115.071	167.4	16.37	2.63	1.08	1.57	0.22	0.5	29.6	120	85	92
101	Alexandria	North Egypt	Urban	Alex	45	0	21.9	66	42.3829	23.6171	406.76	4.88437	82.3	99	144	4.03444	107.9	2.4	2.34043	0.997719	0.9	21.1966	53.5	31.9	10.09	3.42	5.17	5.26512	3.27528	0.870773	2.66856	4.39434	25.7906	22.1837	129.281	99.7284	112.07	77.2182	82.485	9.04	1.06	0.57	1.67	0.29	2.5	47.1	110	70
102	Alexandria	North Egypt	Urban	Alex	48	1	29.1	67	43.3748	23.6252	234.257	2.69257	55.8	99	137.8	4.19377	103.7	2.43	2.34563	1.24892	0.9	16.7367	49.6	32.4	8.04	2.22	5.45	5.67142	1.30653	1.81911	3.30273	3.8523	26.8896	27.2697	249.278	93.2793	18.0375	109.818	69.7478	10.92	0.71	0.73	1.51	0.3	3	51.8	120	80	91
103	Alexandria	North Egypt	Urban	Alex	43	1	25.7	65	41.391	23.609	188.257	4.15377	55.8	103	139	4.19377	103.7	2.38	2.34522	1.28032	0.78	21.1966	51.4	29.7	7.87	2.91	4.95	4.29	0.61729	1.92072	1.88803	2.36928	16.7741	8.21861	99.0428	41.6863	21.8744	60.3672	86.7308	9.78	1.18	1.84	1.2	0.242	1	31.7	120	90	77
104	upper Egypt	Upper Egypt	Rural	Alex	43	1	28.6	68	40.3992	27.6008	280.258	3.42317	47.8	98	138.4	4.19377	105.8	2.38	2.37002	1.06052	0.9	16.0232	82.5	66.1	5.64	2.05	4.84	4.58795	1.18162	1.41789	2.59538	3.17006	20.2081	6.82945	124.124	88.9799	26.6428	135.022	45.3347	11.61	1.99	2.01	1.55	0.179	4.5	23.8	100	80	104
105	Alexandria	North Egypt	Urban	Alex	40	1	27.9	62	37.4235	24.5765	274.508	4.88437	59.3	107	137.3	4.03444	103	2.23	2.29441	1.28032	0.9	12.2769	58.4	45.6	14.36	5.47	5.78	3.09818	0.312054	1.85559	1.22946	1.2426	17.927	12.6141	121.019	65.3331	30.0237	60.3672	49.5805	9.97	2.76	1.02	1.59	0.169	6.2	32.1	110	70	91
106	upper Egypt	Upper Egypt	Rural	Alex	45	1	35.6	71	41.391	29.609	303.258	4.15377	66.4	97	139.5	4.91074	104.4	2.35	2.31522	1.12332	0.86	15.3096	59.6	43.9	4.28	1.54	4.89	6.72779	1.61684	1.2277	4.47352	5.50009	17.927	5.48628	160.824	66.408	15.3086	49.8238	58.072	13.09	2.67	1.35	1.66	0.509	3.3	34.8	110	80	92
107	Alexandria	North Egypt	Urban	Alex	44	1	29.2	75	41.391	33.609	337.759	3.42317	64.6	100	139	4.51243	103.7	2.48	2.44522	1.31172	0.82	20.483	63.9	43	6.5	1.88	5.84	6.05063	1.40941	1.36318	3.81495	4.68745	24.6862	23.8594	127.221	72.8571	30.0237	56.1511	40.0275	15.15	3.21	1.38	2.46	0.344	9	15.6	120	90	105
108	Lebanon	Other	Rural	Alex	46	1		66	38.4154	27.5846	320.509	3.78847	57.5	102	140.1	4.03444	106.5	2.25	2.28962	1.09192	0.86	21.0182	54.6	33.1	5.47	1.54	4.56	6.83614	1.52438	1.27981	4.59548	5.55633	16.7741	6.82945	105.368	56.7343	21.8744	111.919	69.7478	12.36	2.39	0.87	1.77	0.279	5.8	26.8	110	80	101
109	Alexandria	North Egypt	Urban	Alex	45	1	32.2	70	44.3667	25.6333	234.257	3.78847	61.1	104	145.2	4.51243	109.2	2.38	2.27083	0.997719	0.82	5.14106	73	67.5	8.55	2.74	4.95	5.67142	1.06893	1.02449	4.10765	4.64693	26.8896	14.1441	117.906	62.1085	26.6428	150.762	60.1948	10.5	2.17	0.89	1.65	0.407	2.4	49.8	125	85	99
110	Alexandria	North Egypt	Urban	Alex	48	1	26	66	39.4073	26.5927	205.507	5.24967	66.4	95	140.7	4.51243	104.4	2.33	2.34482	1.28032	0.86	8.17378	62.1	53.5	3.93	1.71	5.78	5.1026	1.06893	1.65237	3.18078	3.45023	20.2081	15.7024	176.852	70.7074	23.0991	98.2565	70.8092	10.47	2.22	2.17	1.39	0.196	0.6	24.7	110	80	92
111	Delta	North Egypt	Rural	Alex	41	1	29	76	43.3748	32.6252	320.509	3.78847	59.3	106	142.3	4.11411	105.8	2.43	2.34563	1.02912	0.82	9.24415	59.2	49.6	5.64	1.54	5.45	5.42764	2.14389	1.10004	2.91247	4.32759	22.46	15.7024	169.859	47.0606	43.385	68.7953	36.8432	16.3	1.99	1.34	1.67	0.458	2.7	59.2	110	70	107
112	upper Egypt	Upper Egypt	Rural	Alex	47	1	28.2	69	41.391	27.609	257.258	3.42317	65.5	97	137.8	4.03444	104.4	2.28	2.24522	1.06052	0.86	24.0509	55.5	31	8.38	2.57	5.45	4.29	0.868389	1.12609	2.71734	3.1639	17.927	22.1837	177.849	52.4349	21.8744	96.1537	71.8707	12.5	3.22	0.82	1.3	0.197	1.7	73.1	135	85	99
113	upper Egypt	Upper Egypt	Rural	Alex	49	1	32.5	71	43.3748	27.6252	171.007	3.42317	67.3	92	146.9	4.75142	109.2	2.4	2.31563	0.966319	0.82	16.7367	64.3	47.1	4.79	1.54	4.67	4.58795	1.44383	1.05315	2.64416	3.5348	25.7906	12.6141	276.094	104.028	25.4815	83.5323	44.2733	12.11	0.86	0.8	1.64	0.514	1.4	61	100	70
114	Delta	North Egypt	Rural	Alex	42	1	30.9	76	40.3992	35.6008	240.008	2.69257	54.9	103	141.2	4.03444	103.7	2.5	2.49002	1.18612	0.74	24.2293	70.3	45.6	8.04	2.74	5.23	4.04622	0.660481	1.05054	2.66856	2.99568	24.6862	25.555	153.761	61.0337	23.0991	62.4747	51.7033	16.16	2.79	1	1.47	0.304	10.4	40.7	140	85	100
115	Alexandria	North Egypt	Urban	Alex	47	1	26.4	68	38.4154	29.5846	199.757	4.51907	68.1	92	142.9	4.3531	108.5	2.28	2.31962	1.21752	0.86	8.70896	65.2	56	4.1	1.88	4.61	5.02134	0.531604	1.4726	3.4003	3.54873	27.9834	12.6141	114.785	56.7343	19.3465	232.497	38.9661	12.15	1.48	0.86	1.38	0.411	1.2	40.4	120	75	80
116	Alexandria	North Egypt	Urban	Alex	45	1	20.8	71	41.391	29.609	245.758	3.42317	61.1	104	142.3	4.59209	106.5	2.4	2.36522	1.28032	0.86	9.60094	53.2	43.1	3.25	1.54	5.45	4.96716	0.384241	1.57421	3.1076	3.39295	20.2081	14.1441	201.608	73.9319	19.3465	283.766	42.1504	11.89	2.73	0.59	1.49	0.473	1.7	59.9	100	75	87
117	Alexandria	North Egypt	Urban	Alex	45	1	36.2	72	38.4154	33.5846	320.509	5.24967	65.5	98	137.3	4.43276	100.2	2.3	2.33962	1.09192	0.82	16.38	51.7	34.9	3.08	2.57	6.17	4.0733	1.44383	1.16778	1.76607	2.90552	20.2081	39.7465	140.555	73.9319	44.3476	43.4926	30.4746	13.31	5.36	0.91	1.62	0.41	6.8	37.2	130	80	120
118	Nubia	Upper Egypt	Rural	Alex	46	1	32.2	71	38.4154	32.5846	314.759	1.96197	61.1	104	144.6	4.3531	105.1	2.58	2.61962	0.872119	0.74	7.2818	71.2	63.5	7.01	2.39	5.5	4.01913	0.934883	1.24855	2.15634	2.77058	20.2081	12.6141	145.648	84.6805	19.3465	64.5819	62.3177	14.72	2.46	1.73	1.68	0.265	8.3	102.9	115	64	94
119	Alexandria	North Egypt	Urban	Alex	48	1	26.1	77	47.3424	29.6576	251.508	2.69257	54	98				2.5	2.31644	0.997719	0.82	11.7417	54.6	42.4	6.5	2.22	5.67	6.15897	1.30653	1.66279	3.81495	4.49618	30.1566	34.3039	230.915	52.4349	23.0991	61.421	47.4576	18.94	2.05	1.01	1.98	0.367	7.8	31.7	140	90	94
120	Delta	North Egypt	Rural	Alex	41	1	30.5	69	43.3748	25.6252	194.007	4.88437	51.3	101				2.48	2.39563	1.02912	0.86	10.4929	53.9	43	8.55	2.91	5.34	4.77756	0.595779	1.36578	2.91247	3.41177	16.7741	17.287	191.745	43.836	23.0991	83.5323	44.2733	12.09	2.16	1.22	1.8	0.261	8.9	38.9	110	70	86
121	Alexandria	North Egypt	Urban	Alex	40	1	30.1	73	43.3748	29.6252	240.008	4.15377	60.2	108				2.38	2.29563	1.09192	0.9	17.0935	59.2	41.7	13.51	2.05	5.5	5.53598	1.261	1.25636	3.47347	4.27962	23.5761	39.7465	172.859	50.2851	37.4347	90.8959	85.6694	14.53	2.41	1.34	1.71	0.291	10.6	45.1	140	90	102
122	Delta	North Egypt	Rural	Alex	49	1	29.7	72	44.3667	27.6333	303.258	5.98026	49.6	95				2.35	2.24083	0.966319	0.82	11.0281	72.1	60.7	4.62	1.88	5.12	5.9152	1.17032	1.74356	3.49786	4.17164	30.1566	64.6858	169.859	79.3062	31.1201	70.9014	71.8707	13.64	1.59	1.61	2	0.37	2.6	49.9	120	80	103
123	Delta	North Egypt	Rural	Alex	45	1	32.5	73	40.3992	32.6008	234.257	2.32727	70.8	89				2.3	2.29002	0.903519	0.95	3.89229	77.9	73.6	4.96	2.05	5.67	4.42543	0.946001	0.96196	3.05882	3.46347	19.0715	17.287	226.058	108.327	25.4815	143.418	49.5805	12.37	3.17	2.7	2.52	0.375	7.8	98.3	120	90	108
124	alexandria	North Egypt	Urban	Alex	41	1	34.6	73	43.3748	29.6252	257.258	4.88437	59.3	106				2.38	2.29563	0.872119	0.78	12.6337	72.1	59.1	5.64	1.54	6.39	4.8859	0.957129	1.54816	3.05882	3.33775	17.927	17.287	236.729	52.4349	27.7861	99.3078	78.2393	12.03	2.48	1.12	1.92	0.259	5.3	40.8	120	80	101
125	Cairo	North Egypt	Urban	Alex	45	1	29.7	72	47.3424	24.6576	199.757	3.05787	65.5	98				2.4	2.21644	1.02912	0.95	25.6565	70.5	44.4	7.87	2.74	5.39	5.18386	0.436452	1.72271	3.18078	3.46114	27.9834	32.5204	202.592	77.1565	19.3465	62.4747	81.4236	11.19	1.75	1.8	1.78	0.264	1.2	61.2	110	70	94
126	upper Egypt	Upper Egypt	Rural	Alex	48	1	35.7	71	43.3748	27.6252	343.509	3.42317	76.1	80	146.3	4.27343	109.2	2.5	2.41563	1.28032	0.86	23.8725	66.1	41.7	6.5	1.71	5.28	6.56527	2.32191	1.48563	3.71739	5.07964	27.9834	36.1031	277.999	85.7553	27.7861	123.473	81.4236	11	2.18	1.25	1.55	0.315	0.7	25.1	110	90	90
127	upper Egypt	Upper Egypt	Rural	Alex	46	1	25.2	71	37.4235	33.5765	251.508	4.15377	62	104	139.5	4.59209	104.4	2.28	2.34441	0.966319	0.86	10.4929	58.9	48	5.99	1.88	4.84	4.31708	0.912678	1.44394	2.47342	2.87314	17.927	5.48628	176.852	143.797	26.6428	37.1568	58.072	16.02	1.55	2.07	1.71	0.287	19.7	44.4	120	80
128	upper Egypt	Upper Egypt	Rural	Alex	43	0	33.1	68	47.3424	20.6576	349.259	4.88437	78.8	105	137.8	4.59209	100.9	2.63	2.44644	1.06052	0.9	26.0133	63	36.5	10.09	3.25	5.06	4.96716	1.60526	1.41529	2.74173	3.55188	23.5761	32.5204	133.392	97.5787	70.6	67.742	50.6419	6.91	1.82	0.89	1.54	0.201	2.9	35.1	120	90	99
129	Delta	North Egypt	Rural	Alex	45	0	27.4	68	44.3667	23.6333	274.508	4.88437	81.4	100	139	4.03444	103.7	2.38	2.27083	1.06052	0.99	18.3423	51.9	33.1		5.3	5.28	4.58795	1.45531	1.02188	2.8393	3.56607	20.2081	9.64839	105.368	67.4828	27.7861	173.834	90.9765	11.63	1.55	1.36	1.22	0.208	0.5	32.2	130	90	98
130	Alexandria	North Egypt	Urban	Alex	47	0	25.5	68	45.3586	22.6414	429.76	4.88437	88.5	89	139.5	4.75142	103	2.4	2.26604	0.966319	0.86	25.4781	52.8	26.9	7.35	1.54	6.73	5.02134	2.53691	1.02709	2.8393	3.99424	21.3375	22.1837	167.855	59.9588	35.3756	110.868	81.4236	9.55	1.72	0.41	1.48	0.322	0.8	60.7	120	80	97
131	upper Egypt	Upper Egypt	Rural	Alex	49	0	31.1	70	42.3829	27.6171	452.761	4.88437	78.8	100	141.8	3.95478	104.4	2.45	2.39043	1.31172	0.86	13.8824	55.1	40.8	4.96	1.54	5.28	5.86102	1.77959	1.1287	3.79056	4.73232	29.0723	18.8963	158.809	128.749	51.8001	83.5323	69.7478	13.67	2.63	1.25	1.84	0.279	11.4	53.6	130	90	112
132	Delta	North Egypt	Rural	Alex	44	0	19.8	68	42.3829	25.6171	309.009	3.78847	86.7	93	142.3	3.71579	104.4	2.33	2.27043	0.966319	0.78	9.77933	49.4	39.2	4.28	1.54	5.28	4.85882	1.34076	1.15215	3.25395	3.70667	23.5761	17.287	198.654	80.3811	31.1201	144.467	168.462	11.34	2.47	1.47	1.28	0.272	2	56.2	110	80	85
133	Delta	North Egypt	Rural	Alex	41	0	30.8	73	42.3829	30.6171	475.761	5.24967	93.8	87	146.3	4.3531	109.9	2.5	2.44043	1.21752	0.74	31.9003	51.2	18.8	16.25	4.62	5.23	5.96937	1.53591	1.31889	3.98569	4.65048	20.2081	15.7024	160.824	68.5577	33.2724	118.222	105.837	13.95	2.61	1.27	1.4	0.287	2.4	28.9	120	80	115
134	Alexandria	North Egypt	Urban	Alex	42	0	35.9	68	43.3748	24.6252	389.51	4.51907	94.7	85	141.2	4.43276	104.4	2.38	2.29563	1.12332	0.86	20.3046	51.6	30.8	5.13	1.71	4.73	5.21094	2.42923	1.06096	3.1076	4.14998	23.5761	22.1837	167.855	91.1296	31.1201	161.252	46.3961	9.69	1.68	0.49	1.36	0.281	2	38.7	140	90	120
135	Alexandria	North Egypt	Urban	Alex	45	0	29.4	77	45.3586	31.6414	286.008	3.78847	97.4	81	140.7	4.3531	103	2.53	2.39604	1.09192	0.95	19.9479	54.6	34.2	7.52	1.54	5.73	6.89031	1.54746	2.03275	3.91252	4.85757	27.9834	49.0967	235.761	68.5577	48.1259	202.128	86.7308	15.08	2.51	0.78	1.15	0.257	1.2	100.5	140	90	102
136	upper Egypt	Upper Egypt	Rural	Alex	43	0	31.2	71	45.3586	25.6414	366.509	3.42317	92.9	87	137.8	3.95478	100.2	2.43	2.29604	0.715119	0.9	14.7744	50.7	35.4		8.38	5.73	5.37346	2.88616	0.92288	3.37591	4.45058	19.0715	27.2697	175.855	64.2583	52.704	175.931	45.3347	11.82	1.47	1.45	1.4	0.313	2.8	87.5	120	75	110
137	Alexandria	North Egypt	Urban	Alex	40	0	31.6	79	44.3667	34.6333	429.76	3.05787	70.8	112	140.7	4.51243	103	2.3	2.19083	1.24892	0.82	10.4929	66.6	55.7	3.76	1.54	5.84	5.1026	1.14773	1.13131	3.44908	3.97129	31.2364	32.5204	197.669	70.7074	38.449	154.958	69.7478	18.22	3	1.45	1.6	0.317	3.9	55.4	120	80	114
138	Delta	North Egypt	Rural	Alex	49	0	29.4	66	43.3748	22.6252	458.511	4.51907	115.9	63				2.43	2.34563	1.31172	0.86	13.8824	54.2	39.9	8.55	2.05	5.73	6.70071	1.838	0.912458	5.03452	5.78825	22.46	22.1837	162.836	64.2583	21.8744	108.767	64.4406	11.31	2.2	1.33	2.15	0.445	1.3	40.3	110	70	81
139	Delta	North Egypt	Rural	Alex	45	0	23.7	68	43.3748	24.6252	286.008	3.42317	84.1	96				2.35	2.26563	1.06052	0.95	22.267	52.8	30.1	9.41	4.28	4.45	2.96275	0.791297	1.31628	1.22946	1.64647	27.9834	39.7465	159.817	116.926	48.1259	142.369	110.082	12.2	2.59	1.2	1.69	0.198	1	70.9	110	80	80
140	Delta	North Egypt	Rural	Alex	43	0	29.8	69	45.3586	23.6414	343.509	4.15377	66.4	112				2.43	2.29604	0.997719	0.86	19.7695	66.4	46.2	5.3	2.22	5.62	6.13189	1.838	1.18862	3.79056	4.94327	23.5761	37.9175	201.608	85.7553	36.4104	85.6365	65.502	11.94	1.58	0.4	1.93	0.402	5.1	77.9	130	90	99
141	upper Egypt	Upper Egypt	Rural	Alex	44	0	33.2	69	46.3505	22.6495	337.759	3.78847	70.8	109				2.43	2.27124	1.28032	0.82	12.6337	53.9	40.8	3.76	1.71	6.12	4.26291	1.46681	1.11046	1.59533	3.15245	26.8896	25.555	479.366	112.627	37.4347	105.614	77.1778	14.32	2.03	1.1	1.58	0.414	0.8	67.3	120	90	114
142	Alexandria	North Egypt	Urban	Alex	49	0	29.6	71	44.3667	26.6333	418.26	4.88437	83.2	95				2.53	2.42083	1.18612	0.86	16.0232	58	41.5	7.87	2.39	7.12	4.83173	2.20311	0.982802	2.18073	3.84893	27.9834	66.6832	163.841	71.7822	51.8001	82.4801	71.8707	11.33	3.53	0.9	2.21	0.306	5	66.6	120	80	70
143	Alexandria	North Egypt	Urban	Alex	42	0	29.8	71	45.3586	25.6414	412.51	5.98026	95.6	84				2.3	2.16604	1.06052	0.9	10.1361	56.9	46.4	3.42	1.54	5.45	6.1048	0.813268	1.69927	4.22961	4.40554	26.8896	27.2697	207.502	59.9588	34.3298	277.491	86.7308	10.41	2.46	0.7	2.49	0.312	3.1	78.9	130	80	107
144	Delta	North Egypt	Rural	Alex	49	0	24.2	72	49.3261	22.6739	326.259	4.51907	78.8	100				2.4	2.16685	0.997719	0.95	28.8676	56.4	27	13.17	3.76	5.06	3.28779	0.736575	1.28241	1.57094	2.00538	33.3834	49.0967	208.483	82.5308	39.4537	212.603	129.188	12.39	1.88	1.01	1.8	0.235	0.5	46.4	100	80	70
145	alexandria	North Egypt	Urban	Alex	45	0	26.8	79	46.3505	32.6495	389.51	4.15377	78.8	103				2.53	2.37124	1.28032	0.95	15.8448	65.5	49.2		8.89	6.84	4.83173	1.0914	1.25115	3.01004	3.58058	71.0579	181.344	221.19	424.334	279.008	107.716	78.2393	15.1	3.1	1.84	2.97	0.434	2.3	41.1	120	80	92
146	Delta	North Egypt	Rural	Alex	42	0	33	79	49.3261	29.6739	378.01	4.88437	66.4	113				2.45	2.21685	1.02912	0.9	22.6238	57.3	34.2		7.35	5.12	3.20653	0.813268	1.24855	1.57094	1.95799	25.7906	30.7531	203.575	78.2314	31.1201	101.41	59.1334	14.92	2.28	2.15	1.72	0.267	2.1	32.9	120	80	103
147	alexandria	North Egypt	Urban	Alex	45	0	44.5	77	43.3748	33.6252	418.26	4.88437	88.5	90				2.43	2.34563	1.15472	0.99	11.9201	56.2	43.9	3.93	1.71	6.78	6.72779	1.23828	1.47	4.35156	5.2578	27.9834	62.6988	280.854	124.45	79.3305	212.603	43.2118	12.44	2.07	1.18	2.6	0.465	9.6	66.4	180	120	115
148	upper Egypt	Upper Egypt	Rural	Alex	43	0	38.6	75	43.3748	31.6252	441.261	4.15377	77	106				2.45	2.36563	0.966319	0.9	14.7744	68.4	53.2	5.64	2.39	6.78	6.70071	1.20426	1.56118	4.59548	5.13952	78.855	115.074	277.047	91.1296	91.4481	688.518	70.8092	10.65	2.38	1.66	2.71	0.318	7.8	65.9	140	90	131
149	Delta	North Egypt	Rural	Alex	49	0	29.4	72	43.3748	28.6252	332.009	6.71086	77	101				2.55	2.46563	1.12332	0.78	20.3046	47.3	26.5		6.84	5.78	5.31929	1.18162	1.39705	3.18078	3.92224	21.3375	29.0026	164.846	88.9799	80.8802	149.713	75.055	12.68	3.05	0.9	1.31	0.356	4.6	79.7	105	80	86
150	Delta	North Egypt	Rural	Alex	53	1	37.3	74	37.4235	36.5765	251.508	3.42317	46.9	91	137.8	4.59209	103.7	2.38	2.44441	0.997719	0.82	16.2016	58.7	42.1	7.01	1.71	4.67	5.26512	1.38649	1.40486	3.05882	3.86025	23.5761	23.8594	197.669	84.6805	28.9127	63.5284	48.519	16.3		1.86	1.95	0.385	14	36.3	120	80	109
151	Alexandria	North Egypt	Urban	Alex	52	1	20	68	40.3992	27.6008	291.758	4.88437	62	100	139	3.95478	102.3	2.43	2.42002	1.12332	0.86	19.7695	56	35.8	5.99	1.88	5.45	6.94449	1.838	1.23552	4.66865	5.70897	20.2081	8.21861	135.442	93.2793	16.6932	108.767	97.3452	11.73	2.62	1.6	1.4	0.467	1.2	19.9	100	70	86
152	Delta	North Egypt	Rural	Alex	51	1	29.4	63	34.4478	28.5522	268.758	4.51907	60.2	100	140.7	4.27343	105.8	2.25	2.3888	1.09192	0.78	6.56822	69.1	62.1	2.74	1.54	4.84	5.56307	1.38649	1.1756	3.47347	4.38747	20.2081	11.1147	212.401	43.836	19.3465	74.0601	62.3177	9.92	3.14	2.32	1.34	0.425	1	39.9	120	80	120
153	Alexandria	North Egypt	Urban	Alex	56	1	35.3	69	43.3748	25.6252	303.258	4.88437	69	85	141.2	5.14973	105.1	2.33	2.24563	1.28032	0.82	15.8448	51	34.7	4.79	1.54	5.95	7.21535	1.17032	1.4726	4.96135	5.74275	26.8896	20.529	184.81	94.3542	54.4951	41.3812	100.529	9.48	1.84	1.16	1.36	0.331	7.7	49.7	135	73	105
154	Alexandria	North Egypt	Urban	Alex	53	1	37.2	76	44.3667	31.6333	383.76	4.88437	63.7	96				2.53	2.42083	1.24892	0.82	10.3145	59.6	48.9	4.79	1.71	6.23	5.72559	1.43235	1.55597	3.30273	4.16962	23.5761	23.8594	244.459	116.926	33.2724	95.1023	54.8877	13.2	3.96	1.19	2.05	0.271	5.7	52.5	150	80	119
155	Alexandria	North Egypt	Urban	Alex	52	1	34.1	65	40.3992	24.6008	274.508	4.15377	59.3	99				2.4	2.39002	1.24892	0.74	18.8775	55.8	36.5	4.96	2.05	5.23	5.26512	0.48914	2.11091	2.71734	3.15421	29.0723	64.6858	193.722	90.0548	64.8373	74.0601	55.9491	9.82	2.68	1.12	1.78	0.335	1.7	46.5	130	85	105
156	upper Egypt	Upper Egypt	Rural	Alex	56	1	27.8	70	44.3667	25.6333	320.509	4.88437	73.5	79	141.2	4.43276	103	2.35	2.24083	1.21752	0.9	20.1263	64.6	44	4.96	1.54	5.62	5.99645	0.90159	2.68408	2.79051	3.31238	25.7906	29.0026	214.357	59.9588	19.3465	197.938	79.3007	9.95	1.23	0.82	1.47	0.252	2	50	126	70	93
157	Alexandria	North Egypt	Urban	Alex	53	1	27	71	42.3829	28.6171	257.258	5.24967	67.3	90	141.2	4.19377	103	2.43	2.37043	1.31172	0.82	15.488	55.8	39.9	5.13	1.88	5.34	6.72779	1.13644	1.51168	4.47352	5.21611	22.46	36.1031	196.683	52.4349	28.9127	57.2052	103.714	10.89	1.71	0.79	1.38	0.253	0.5	45.3	113	70	84
158	Delta	North Egypt	Rural	Alex	61	1	31	78	43.3748	34.6252	366.509	4.88437	73.5	76	141.8	4.51243	105.1	2.6	2.51563	1.50012	0.95	12.8121	63.4	50.1	9.23	3.08	3.61	4.39834	1.0914	1.12349	2.76612	3.27485	24.6862	17.287	213.379	71.7822	27.7861	88.7923	40.0275	13.6	3.12	2.52	1.55	0.371	6.3	52.6	120	80	106
159	Delta	North Egypt	Rural	Alex	62	1	31.9	74	43.3748	30.6252	280.258	2.69257	67.3	84	141.8	3.4768	102.3	2.4	2.31563	0.934919	0.86	27.2621	55	27.2	15.73	5.3	3.06	5.18386	1.0914	1.58724	3.18078	3.59662	21.3375	22.1837	236.729	62.1085	24.3008	59.3133	55.9491	13.65	2.81	1	1.49	0.228	1.6	66.8	125	80	98
160	Nubia	Upper Egypt	Rural	Alex	51	1	32.8	71	37.4235	33.5765	245.758	3.05787	58.4	99	144.6	4.19377	109.2	2.28	2.34441	1.12332	0.78	5.67625	68.2	62.1	6.67	2.05	5.17	5.18386	1.43235	1.49345	3.03443	3.69041	20.2081	25.555	195.696	82.5308	49.9752	110.868	59.1334	15.28	2.95	2.98	1.66	0.31	2.9	34.1	124	63	96
161	Alexandria	North Egypt	Urban	Alex	50	1	36.5	70	40.3992	29.6008	303.258	2.69257	62	101	142.9	4.3531	105.1	2.28	2.27002	0.997719	0.86	11.2065	48	36.3	3.25	1.54	5.73	5.2922	1.31793	1.62371	3.03443	3.66849	20.2081	18.8963	230.915	49.2103	23.0991	74.0601	41.089	10.67	2.34	1.42	1.62	0.395	6.2	85.8	126	75	102
162	Alexandria	North Egypt	Urban	Alex	57	1	31.2	76	42.3829	33.6171	303.258	3.42317	61.1	96	140.1	4.43276	103.7	2.38	2.32043	1.21752	0.82	17.4503	59.6	41.7	7.01	2.74	4.89	4.85882	0.791297	1.72271	2.74173	3.1361	22.46	17.287	180.836	93.2793	28.9127	77.2182	58.072	14.83	4.07	1.02	1.46	0.368	7	84.7	110	70	94
163	Delta	North Egypt	Rural	Alex	51	1	30.8	74	45.3586	28.6414	383.76	6.34556	77	77				2.5	2.36604	1.31172	0.86	10.4929	73.7	62.8	4.28	1.54	4	5.31929	0.693016	1.31368	3.25395	4.00561	24.6862	22.1837	240.597	69.6325	27.7861	154.958	49.5805	13.15	2.48	2.49	2.48	0.241	6.3	28.8	120	80	101
164	Alexandria	North Egypt	Urban	Alex	54	1	35.6	71	40.3992	30.6008	222.757	3.05787	59.3	97				2.33	2.32002	0.872119	0.82	5.67625	77.7	71.6	4.62	2.05	7.01	5.02134	1.38649	1.50387	2.71734	3.51747	30.1566	36.1031	156.792	70.7074	24.3008	102.461	50.6419	11.93	4.84	0.55	1.94	0.289	2.6	99.5	140	80	120
165	Alexandria	North Egypt	Urban	Alex	54	1	33.3	69	44.3667	24.6333	217.007	5.61497	53.1	94				2.38	2.27083	1.18612	0.82	15.3096	53.3	37.6	6.16	1.71	5.62	7.54039	1.40941	1.56379	4.66865	5.9766	35.5147	25.555	192.734	95.429	19.3465	91.9476	81.4236	13.12	2.59	1.67	1.65	0.451	0.5	40.3	140	80	93
166	Alexandria	North Egypt	Urban	Alex	51	1	28.4	71	41.391	29.609	205.507	3.78847	57.5	98				2.43	2.39522	1.15472	0.78	9.95773	70.5	60.1	10.6	1.54	6.39	7.3237	1.01291	1.25636	5.25405	6.06734	19.0715	11.1147	175.855	72.8571	23.0991	202.128	95.2223	16.05	3.38	0.78	1.9	0.347	2.3	77	120	80
167	Alexandria	North Egypt	Urban	Alex	51	1	31.6	71	43.3748	27.6252	263.008	5.24967	56.6	98				2.48	2.39563	1.12332	0.9	13.1688	66.8	53.2	6.5	2.39	5.12	4.61504	0.813268	1.60547	2.52221	3.00956	19.0715	15.7024	197.669	133.049	19.3465	86.6885	49.5805	13.32	2.51	2.3	1.69	0.385	2.3	82.7	110	80	105
168	Delta	North Egypt	Rural	Alex	50	1	36.9	77	46.3505	30.6495	205.507	3.78847	52.2	96				2.4	2.24124	1.15472	0.86	17.0935	61.9	44.4	3.59	1.54	3.17	7.59457	0.946001	2.21512	4.44913	5.37945	23.5761	12.6141	253.126	51.36	15.3086	63.5284	129.188	19	2.54	2.31	1.57	0.367	0.5	55.3	125	85	98
169	Delta	North Egypt	Rural	Alex	55	1	29	73	39.4073	33.5927	326.259	4.88437	62	98				2.55	2.56482	1.46872	0.95	11.7417	53.2	41	5.47	1.54	5.73	4.96716	0.890512	1.25115	3.25395	3.71601	21.3375	15.7024	191.745	121.226	23.0991	101.41	45.3347	19.48	4.43	1.14	2	0.283	3.1	35.3	110	80	98
170	Delta	North Egypt	Rural	Alex	52	1	29.7	67	39.4073	27.5927	176.757	3.05787	56.6	97				2.28	2.29482	1.06052	0.82	11.9201	49.4	37.1	5.99	1.54	4.56	5.94228	0.585045	1.7644	3.6686	4.17788	26.8896	27.2697	203.575	107.252	55.3827	118.222	66.5635	13.45	3.15	1.18	1.31	0.247	1.3	56.5	100	70	96
171	alexandria	North Egypt	Urban	Alex	55	1	39.5	80	44.3667	35.6333	280.258	5.61497	58.4	96				2.48	2.37083	1.12332	0.82	9.95773	61.9	51.6	4.1	1.54	5.62	5.61724	1.30653	1.11828	3.1076	4.49896	23.5761	18.8963	217.288	151.321	73.018	106.665	69.7478	19.71		1.1	3	0.45	27.3	23.8	110	70	114
172	Delta	North Egypt	Rural	Alex	55	1	32.7	73	42.3829	30.6171	355.009	4.88437	80.5	71				2.58	2.52043	1.12332	0.86	13.704	61.8	47.6	6.67	2.57	4.5	5.48181	0.934883	1.46479	3.47347	4.01702	25.7906	23.8594	224.112	113.702	25.4815	94.0508	48.519	15.25	1.83	1.81	2.27	0.318	4.9	32.1	120	80	102
173	Alexandria	North Egypt	Urban	Alex	61	1	28.5	71	43.3748	27.6252	389.51	6.34556	70.8	80				2.53	2.44563	1.21752	0.99	9.77933	51.2	41	3.76	1.54	5.84	7.62165	1.54746	1.64195	5.376	5.9797	25.7906	32.5204	205.539	215.813	27.7861	171.737	71.8707	11.38	2.95	1.39	2.02	0.316	8	83.3	130	90	90
174	Alexandria	North Egypt	Urban	Alex	64	1	36.3	73	42.3829	30.6171	383.76	4.88437	64.6	87	139.5	4.3531	101.6	2.48	2.42043	1.31172	0.9	16.7367	58	40.8	5.99	1.54	6.62	5.86102	3.66793	1.34494	3.4003	4.51608	21.3375	14.1441	197.669	120.151	24.3008	90.8959	82.485	12.72	2.2	1.26	1.53	0.26	2.8	45	140	65	107
175	alexandria	North Egypt	Urban	Alex	54	1	22.9	71	41.391	29.609	337.759	5.61497	57.5	96				2.48	2.44522	1.15472	0.9	14.9528	58.9	43.5	3.08	1.54	5.67	5.42764	1.27237	1.67582	3.20517	3.75182	22.46	18.8963	173.859	76.0816	23.0991	79.3232	118.574	13.61	2.65	0.89	1.79	0.39	1.8	45.9	110	70	90
176	alexandria	North Egypt	Urban	Alex	51	1	39.5	69	41.391	27.609	360.759	3.78847	54	96				2.38	2.34522	1.15472	0.78	17.2719	63.2	45.5	4.79	2.39	7.51	6.05063	3.17766	1.36318	3.693	4.68745	30.1566	58.7564	221.19	107.252	42.4146	71.9544	50.6419	12.03	1.63	0.66	2	0.396	3.8	69.7	160	105	110
177	alexandria	North Egypt	Urban	Alex	52	1	22.5	69	44.3667	24.6333	274.508	6.34556	66.4	92				2.45	2.34083	0.934919	0.95	13.704	51.9	37.8	3.08	1.54	5.62	4.8859	0.846308	1.50647	3.01004	3.37943	24.6862	22.1837	187.786	73.9319	21.8744	105.614	90.9765	12.33	2.61	1.36	1.66	0.262	0.5	74	120	80	72
178	alexandria	North Egypt	Urban	Alex	50	1	36.1	68	38.4154	29.5846	314.759	4.15377	69.9	88	147.4	4.59209	112	2.43	2.46962	1.18612	0.78	12.8121	63.2	49.9	2.74	1.71	5.39	5.21094	2.51295	1.21207	2.69295	3.99887	19.0715	22.1837	192.734	76.0816	27.7861	82.4801	114.328	13.45	1.33	1.35	1.63	0.401	2.4	46.9	125	80	89
179	delta	North Egypt	Rural	Alex	52	1	36.2	73	39.4073	33.5927	355.009	4.88437	82.3	71	148	4.27343	112.7	2.35	2.36482	1.18612	0.82	10.6713	60.3	49.2	10.43	3.25	5.5	4.6963	0.946001	1.25897	2.66856	3.43733	22.46	12.6141	210.443	107.252	32.2028	125.573	64.4406	14.04	2.73	1.43	1.52	0.412	4.7	65.4	150	100	92
180	alexandria	North Egypt	Urban	Alex	55	1	42.5	68	37.4235	30.5765	182.507	3.78847	47.8	90	139.5	4.03444	102.3	2.25	2.31441	1.02912	0.82	19.9479	58.7	38.3	6.5	2.22	5.62	5.18386	1.559	1.21728	3.15638	3.96657	16.7741	9.64839	168.857	118.001	21.8744	140.27	38.9661	11.22	3.11	1.33	2.15	0.322	6	54.7	120	80
181	alexandria	North Egypt	Urban	Alex	52	1	29.4	67	34.4478	32.5522	240.008	2.32727	53.1	95	139	4.03444	105.1	2.2	2.3388	0.777919	0.66	3.5355	72.3	68.4	2.74	1.54	6.34	5.56307	3.61867	1.12609	2.66856	4.43697	20.2081	14.1441	173.859	50.2851	24.3008	63.5284	90.9765	13.08	1.88	2.1	1.54	0.347	1.1	35.4	110	70
182	alexandria	North Egypt	Urban	Alex	59	1	30.8	77	43.3748	33.6252	366.509	5.24967	76.1	74	145.2	4.67175	107.9	2.43	2.34563	1.31172	0.86	12.9904	57.3	43.9	5.13	1.54	5.39	6.59236	2.14389	1.12609	4.42474	5.46627	26.8896	23.8594	253.126	76.0816	24.3008	89.8441	82.485	13.4	1.41	3.05	1.65	0.308	6.2	56.3	110	80
183				Alex	55	1		66	36.4316	29.5684	199.757	4.15377	48.7	90	138.4	4.11411	105.1	2.1	2.18921	0.746519	0.78	13.5256	52.1	38.1	5.99	2.39	5.12	4.56086	0.660481	1.61069	2.71734	2.95018	13.2566	9.64839	164.846	48.1354	13.8773	49.8238	46.3961	13	1.67	1.27	1.28	0.227	2.9	50.2
184	alexandria	North Egypt	Urban	Alex	55	1	37.2	74	44.3667	29.6333	349.259	4.88437	56.6	95				2.45	2.34083	1.12332	0.9	14.596	45.1	30.1	5.3	1.54	5.84	5.61724	1.15902	1.68884	3.30273	3.9284	20.2081	25.555	262.721	81.4559	53.6022	71.9544	35.7818		1.42	0.48	2.03	0.275	5.4	51.2	110	80	110
185	upper Egypt	Upper Egypt	Rural	Alex	51	0	31.7	72	46.3505	25.6495	429.76	3.42317	69	105				2.53	2.37124	0.934919	0.86	19.0559	59.2	39.7	20.35	4.96	5.34	5.75268	1.93174	1.21728	3.61982	4.53539	24.6862	23.8594	177.849	71.7822	30.0237	187.46	121.758	12.69	3.21	1.09	1.65	0.423	1.1	64.8	125	80	88
186	Delta	North Egypt	Rural	Alex	63	0	25.5	77	46.3505	30.6495	309.009	4.15377	75.2	93	139.5	3.95478	100.2	2.53	2.37124	1.53152	0.95	8.70896	56.6	47.4	6.5	2.22	5	6.32149	2.42923	1.1756	4.08326	5.1459	23.5761	23.8594	179.841	70.7074	54.4951	156.007	72.9321	13.07	4.34	0.85	1.36	0.204	0.7	61.4	110	80	88
187	Alexandria	North Egypt	Urban	Alex	55	0	42.6	77	43.3748	33.6252	562.012	4.15377	80.5	95	139.5	4.75142	103	2.48	2.39563	1.37452	0.9	19.4127	67.1	47.3	13.68	2.91	4.78	5.99645	2.9346	1.17039	3.59543	4.82607	27.9834	20.529	260.805	79.3062	31.1201	170.689	123.881	14.42	2.83	0.68	1.84	0.37	5.6	65.9	130	80	135
188	Delta	North Egypt	Rural	Alex	63	0	27.7	70	42.3829	27.6171	378.01	3.42317	89.4	79	141.2	4.19377	103	2.38	2.32043	1.43732	0.86	24.9429	56	30.6	18.3	4.96	4	7.51331	2.66898	0.990618	5.22965	6.52269	21.3375	15.7024	235.761	118.001	33.2724	87.7404	97.3452	12.05	0.86	3.03	1.73	0.252	6.2	68.1	120	80
189	Alexandria	North Egypt	Urban	Alex	50	0	39.1	73	38.4154	34.5846	395.26	4.51907	68.1	106	140.7	4.59209	105.1	2.35	2.38962	0.966319	0.86	10.8497	54.6	43.3	4.96	1.54	5.12	4.96716	1.52438	1.23552	3.25395	3.73164	15.6119	20.529	149.71	102.953	40.4493	60.3672	61.2563	14.59	4.37	0.62	1.65	0.506	8.4	52.5	160	80	114
190	Delta	North Egypt	Rural	Alex	62	0	23.4	60	27.5046	32.4954	194.007	4.51907	62.8	101	143.5	2.99882	111.3	2.13	2.44238	0.840719	0.62	8.53057	35.8	26.9	4.79	2.05	3.06	2.39393	0.436452	0.92288	1.22946	1.47105	32.312	27.2697	358.783	104.028	48.1259	169.64	73.9935	13.57	4.72	0.57	0.9	0.27	5.9	16	120	70	86
191	Alexandria	North Egypt	Urban	Alex	52	0	28.7	68	41.391	26.609	268.758	6.71086	108	68				2.35	2.31522	1.18612	0.99	6.56822	41.5	34.5	15.9	6.5	5.45	4.15456	0.868389	1.24333	2.61977	2.91123	20.2081	11.1147	170.86	82.5308	18.0375	450.888	55.9491	10.73	3.36	0.32	1.69	0.304	62.8	54.8	150	100	99
192	Alexandria	North Egypt	Urban	Alex	55	0	21.2	74	44.3667	29.6333	464.261	5.24967	131	53				2.5	2.39083	1.09192	0.95	16.38	53.3	36.5	5.81	2.05	6	5.96937	1.12517	1.16517	3.93691	4.80419	21.3375	27.2697	158.809	63.1834	32.2028	140.27	119.635	13.15	2.76	0.81	1.62	0.351	2.7	80.5	150	100	92
193	upper Egypt	Upper Egypt	Rural	Alex	55	0	30.1	71	44.3667	26.6333	337.759	4.51907	79.7	96				2.43	2.32083	0.997719	0.9	19.0559	55	35.4	7.35	2.22	6	5.96937	1.90827	1.16257	3.71739	4.8068	25.7906	34.3039	182.824	68.5577	42.4146	123.473	49.5805	14.05	3.7	1.13	1.98	0.426	4.1	58.2	100	70	110
194	Delta	North Egypt	Rural	Alex	62	0	27.8	69	47.3424	21.6576	372.259	3.78847	86.7	82				2.7	2.51644	1.15472	0.86	17.0935	57.3	39.7	4.28	2.22	5.73	8.02795	5.25547	0.982802	4.98574	7.04515	37.6313	54.8578	213.379	81.4559	54.4951	187.46	98.4066	9.69	1.45	0.84	1.84	0.2	1	33.6	126	80	80
195	upper Egypt	Upper Egypt	Rural	Alex	54	0	27.7	68	40.3992	27.6008	372.259	5.24967	92	81	139.5	4.27343	105.1	2.38	2.37002	0.934919	0.82	30.1164	57.8	27.2	9.75	3.59	5.62	4.50669	0.968267	1.43092	2.69295	3.07577	32.312	29.0026	181.83	149.172	50.8906	174.882	78.2393	13.95	1.83	0.69	1.41	0.268	6.3	55.5	120	80
196	Delta	North Egypt	Rural	Alex	50	0	27	74	48.3342	25.6658	286.008	3.42317	76.1	101				2.43	2.22164	0.934919	0.95	25.2997	55.8	30.1	15.22	4.79	5.39	5.07551	0.990571	0.954144	3.37591	4.12137	19.0715	18.8963	169.859	66.408	35.3756	60.3672	95.2223	11.83	2.48	0.82	1.76	0.284	2.7	79.6	110	70	95
197	alexandria	North Egypt	Urban	Alex	58	0	27	73	38.4154	34.5846	378.01	3.05787	92	79	139.5	4.03444	99.5	2.48	2.51962	0.966319	0.9	15.8448	55.7	39.4	11.12	1.54	4.95	5.48181	3.25085	0.977592	2.88808	4.50422	17.927	9.64839	165.85	61.0337	25.4815	96.1537	90.9765	13.66	3.6	1.57	1.27	0.299	4	37.1	120	75	85
198	upper Egypt	Upper Egypt	Rural	Alex	55	0	29.7	73	37.4235	35.5765	447.011	4.51907	83.2	91	139	4.59209	103	2.45	2.51441	1.28032	0.82	12.4553	47.6	34.7	6.5	1.54	4.89	4.80464	1.17032	1.06096	2.98564	3.74368	16.7741	15.7024	160.824	101.878	46.2507	97.2051	36.8432	14.89	3.73	0.84	1.56	0.287	8.4	37	130	90	97
199	Delta	North Egypt	Rural	Alex	57	0	28.7	69	41.391	27.609	286.008	4.51907	77.9	95	139	4.67175	101.6	2.45	2.41522	0.966319	0.78	18.6991	41.3	22.2	13.34	1.54	4.23	3.96496	0.71477	1.29284	2.27829	2.67212	31.2364	29.0026	173.859	64.2583	65.6716	85.6365	106.898	13.49	2.61	1.66	1.12	0.179	1.5	37.9	120	90	108
200	Delta	North Egypt	Rural	Alex	58	0	23.2	71	38.4154	32.5846	303.258	4.88437	68.1	100	139.5	4.27343	101.6	2.43	2.46962	1.18612	0.82	21.0182	47.8	26.3	8.55	1.54	4.73	5.1026	0.791297	1.29284	3.22956	3.80976	24.6862	20.529	159.817	87.905	41.4361	149.713	70.8092	13.48	1.97	1.1	1.02	0.203	1	44.4	110	70	98
201	Delta	North Egypt	Rural	Alex	63	0	22.8	75	42.3829	32.6171	418.26	7.07616	134.5	48	139.5	4.11411	101.6	2.63	2.57043	0.872119	0.78	18.6991	56.2	37.1	7.35	1.54	6.28	4.29	1.77959	0.930696	2.32708	3.3593	22.46	14.1441	171.86	163.145	20.6244	75.1129	126.004	14.69	1.97	0.68	1.37	0.237	7.1	33	140	90	92
202	Delta	North Egypt	Rural	Alex	50	0	24.4	73	43.3748	29.6252	309.009	4.88437	61.1	111	140.7	5.2294	103	2.48	2.39563	0.997719	0.78	15.3096	59.2	43.5	6.33	1.54	4.39	4.80464	1.19294	1.44655	2.52221	3.35809	32.312	9.64839	215.335	70.7074	23.0991	140.27	83.5465	14.11	2.26	1.38	1.59	0.22	1.9	38.6	120	80	99
203	Alexandria	North Egypt	Urban	Alex	65	0	24.2	71	40.3992	30.6008	372.259	8.17206	95.6	72	139	4.83108	103	2.5	2.49002	1.24892	0.82	17.2719	52.1	34.4	17.61	1.54	5.78	4.39834	0.595779	1.50908	2.40025	2.88927	26.8896	15.7024	181.83	90.0548	20.6244	255.522	73.9935	13.79	2.77	0.64	1.13	0.268	1	68	130	65	80
204	Cairo	North Egypt	Urban	Alex	83	1	22.5	69	42.3829	26.6171	263.008	3.05787	62.8	79	141.8	4.27343	104.4	2.45	2.39043	1.15472	0.9	14.9528	63.5	48.2	8.21	1.54	5.73	6.37567	1.65161	1.73574	4.03448	4.63993	29.0723	27.2697	231.885	91.1296	20.6244	82.4801	88.8537	9.41	2.88	0.45	1.68	0.544	2.2	67.4	160	85	89
205	upper Egypt	Upper Egypt	Rural	Alex	72	1	24.9	65	36.4316	28.5684	314.759	5.24967	65.5	81	139.5	4.43276	104.4	2.3	2.38921	1.12332	0.86	12.2769	58.4	45.6	4.45	1.54	4.89	4.75047	1.32934	1.35276	2.88808	3.39771	23.5761	9.64839	240.597	127.675	31.1201	61.421	59.1334	13.2	1.32	0.83	1.35	0.214	4.8	62.8	120	80
206	Delta	North Egypt	Rural	Alex	66	0	26.2	65	38.4154	26.5846	303.258	3.78847	72.6	92	142.3	4.27343	108.5	2.38	2.41962	0.903519	0.82	11.0281	48.5	37.1	5.81	1.54	5.28	4.50669	0.61729	0.995829	3.01004	3.51086	20.2081	5.48628	109.564	170.669	23.0991	77.2182	44.2733	10.04	2.35	0.56	1.41	0.313	4.3	107.2	110	70	80
207	Alexandria	North Egypt	Urban	Alex	68	0	31.8	72	41.391	30.609	401.01	4.88437	77	89	140.1	4.67175	103.7	2.3	2.26522	1.09192	0.9	24.2293	60.3	35.6	5.64	1.54	5.67	4.10039	1.0914	1.03751	2.61977	3.06288	39.7344	27.2697	299.814	73.9319	24.3008	119.272	119.635	13.8	2.72	0.97	1.32	0.193	0.9	35.6	129	100	110
208	upper Egypt	Upper Egypt	Rural	Alex	75	0	19.3	64	39.4073	24.5927	309.009	3.42317	73.5	86	139	4.27343	102.3	2.48	2.49482	1.09192	0.95	15.6664	46.4	30.3	13.34	1.54	3.34	4.58795	1.81462	1.5195	2.00999	3.06845	29.0723	25.555	201.608	72.8571	32.2028	115.071	45.3347	10.26	2.54	0.76	1.02	0.244	0.8	31.8	130	80	77
209	Delta	North Egypt	Rural	Alex	68	0	30.9	65	43.3748	21.6252	268.758	4.15377	62	97				2.15	2.06563	0.934919	0.86	16.0232	45.3	28.8	9.41	1.54	6.51	5.59016	1.261	1.34494	3.61982	4.24521	31.2364	60.7222	159.817	67.4828	26.6428	131.873	42.1504	8.79	2.07	0.7	1.55	0.304	1.4	57.5	160	100	122
210	alexandria	North Egypt	Urban	Alex	71	0	31.2	73	39.4073	33.5927	406.76	5.24967	69.9	90	139.5	4.11411	102.3	2.4	2.41482	0.997719	0.86	26.1917	59.4	32.8	10.77	1.54	6.39	5.83394	1.58212	1.16257	3.79056	4.67137	34.4509	37.9175	176.852	98.6536	44.3476	146.566	68.6863	12.9	2.78	1.08	1.36	0.33	1	45.1	115	75	112
211	upper Egypt	Upper Egypt	Rural	Cairo	18	1	24	75	51	24	275.677	2.72731	62.8	125	148	4.51874	109.4	2.63	2.355	1.38091	0.99	12.5786	64.4	52.4	7.35	1.88	6.12	3.81195	0.864491	1.23577	2.06192	2.57619	13.0902	3.33517	156.31	90.8474	14.6759	73.2393	68.3646	13.22	1.34	1.63	1.48315	0.271846	0.5	34.5	100	70	84
212	upper Egypt	Upper Egypt	Rural	Cairo	18	1	21.6	72	47	25	171.658	4.1981	44.3	114	141	4.71751	103	2.5	2.325	1.38091	0.95	14.5422	58.4	44.4	4.28	1.37	3.67	3.13101	0.445365	1.35956	1.48157	1.77145	18.9891	10.8972	184.649	125.531	13.5302	101.967	106.205	12.91	2.22	1.46	1.23034	0.210462	0.5	29.4	100	75	72
213	upper Egypt	Upper Egypt	Rural	Cairo	18	1	26.2	74	49	25	226.727	2.17576	69	111	142	5.21445	107.7	2.6	2.375	1.1016	0.82	7.04501	76.1	69.6	4.79	1.03	5.5	3.96571	0.757217	1.48335	2.08341	2.48236	17.0441	8.31171	126.048	60.8509	13.5302	69.4896	68.3646	11.94	1.72	1.16	1.65169	0.263077	1.2	43.9	137	83	77
214	upper Egypt	Upper Egypt	Rural	Cairo	18	1	23.4	75	50	25	232.846	3.27886	59.3	125	137	4.51874	103.3	2.45	2.2	0.853316	0.86	11.8646	77.5	66.2	5.47	1.37	3.84	4.2952	1.87958	1.29766	2.08341	2.99753	25.6681	10.8972	235.607	53.3518	23.0962	76.0444	93.5918	15.13	1.52	2	1.9382	0.385846	1.2	32.6	114	76	89
215	upper Egypt	Upper Egypt	Rural	Cairo	19	1	18.1	63	42	21	171.658	3.09501	53.1	120	150	3.72364	102.9	2.38	2.33	1.16367	0.78	14.7207	61.8	47.6	6.16	2.39	4.56	3.48246	0.553049	1.11197	1.95444	2.37049	18.0189	9.59818	196.158	89.91	23.0962	92.7583	86.2339	11.07	1.07	1.45	1.23034	0.192923	0.5	56.8	100	60	74
216	Cairo	North Egypt	Urban	Cairo	19	1	24	58	40	18	287.915	2.72731	43.4	112	138	3.72364	107.3	2.35	2.35	1.13263	0.62	9.72257	59.2	50.1	4.28	1.37	4.45	3.98768	1.34608	0.89533	2.27686	3.09235	12.0859	8.31171	139.297	58.0387	21.0901	59.1153	33.6771		2.36	2.49	2.17416	0.385846			112	68	84
217	upper Egypt	Upper Egypt	Rural	Cairo	21	1	36.4	67	44	23	238.965	1.99191	53.1	118	142	4.41935	100.4	2.33	2.23	1.1947	0.74	11.1506	60.9	50.3	3.76	1.37	3.28	3.81195	1.63434	0.771536	2.08341	3.04041	19.9547	10.8972	274.872	87.0978	16.8924	89.9855	41.0351	13.43	2.34	2.93	1.69382	0.149077	2.5	31.8	116	81	101
218	Delta	North Egypt	Rural	Cairo	22	1	25.4	62	40	22	183.896	3.4627	56.6	120	138	4.61813	102.2	2.38	2.38	1.16367	0.7	24.5384	52.1	28.1	5.64	1.88	3.95	5.08596	1.41018	1.5143	2.9002	3.57166	28.4806	28.5537	264.015	56.164	15.7957	99.2099	46.2908	8.94	1.36	0.98	1.50843	0.210462	0.8	19.8	114	75	68
219	Cairo	North Egypt	Urban	Cairo	22	1	19.7	61	43	18	245.083	3.4627	60.2	122	135	4.71751	99	2.25	2.175	0.946421	0.7	10.0796	46.4	36.9	5.13	1.03	3.95	3.81195	0.80014	1.05007	2.21238	2.76188	10.0536	5.78371	142.323	52.4144	14.6759	34.1229	38.9328	9.85	1.84	0.79	1.25562	0.333231	2.9	71.8	110	80	68
220	Cairo	North Egypt	Urban	Cairo	22	1	35.6	75	50	25	238.965	3.27886	71.7	103	139	4.22057	105.5	2.45	2.2	1.31884	1.56	9.00855	81.3	72.9	5.81	1.37	5.06	5.34955	0.703536	1.23577	3.63101	4.11379	17.0441	12.2076	168.133	69.2874	38.578	141.075	38.9328	11.45	3.87	1.69	1.88764	0.280615	0.5	66.2	116	80	102
221	upper Egypt	Upper Egypt	Rural	Cairo	23	1	31.6	79	35	44	263.44	2.72731	48.7	113	149	3.62425	100	2.28	2.405	1.1016	0.7	15.0777	44.4	29.9	23.77	8.72	5.17	3.85588	0.896652	1.32861	2.01893	2.52727	33.1143	10.8972	159.28	122.719	68.02	38.9936	123.024		4.41	1.57	1.41573	0.105231	4.1	89.2	130	80	100
222	upper Egypt	Upper Egypt	Rural	Cairo	23	1	23.1	61	40	21	190.014	2.72731	57.5	120	126	3.72364	96.4	2.18	2.18	0.760212	0.78	9.18706	47.6	39	4.28	1.88	4.28	3.5264	0.907371	0.833433	2.04042	2.69296	13.0902	7.03949	110.463	53.3518	19.0256	63.8428	46.2908	12.6	1.7	1.06	1.45787	0.263077	1.5	40.9	127	94	151
223	upper Egypt	Upper Egypt	Rural	Cairo	23	1	19.9	67	42	25	245.083	4.01425	62	123	136	3.72364	96.1	2.35	2.3	0.977456	0.7	7.22352	45.6	39	3.93	0.51	3.84	4.31716	0.875213	1.11197	2.64227	3.20519	17.0441	12.2076	158.291	43.9779	9.89588	96.448	77.8248	14.64	3.41	1.67	1.52528	0.403385	7.5	60	108	60	67
224	upper Egypt	Upper Egypt	Rural	Cairo	23	1	26.2	58	37	21	220.608	1.80806	46	111	144	3.42547	98.1	2.48	2.555	1.03953	0.66	12.0431	48.9	37.4	5.99	1.54	3.45	3.28477	0.746483	1.23577	1.58904	2.04901	11.074	5.78371	120.891	35.5414	11.1456	36.0757	66.2623	13.59	1.95	1.97	1.73596	0.175385	2	39.6	120	80	80
225	upper Egypt	Upper Egypt	Rural	Cairo	23	1	20.7	60	40	20	263.44	3.4627	46	111	140	3.32609	103.8	2.4	2.4	0.884351	0.9	5.43848	64.6	59.8	3.93	1.54	3.95	3.06511	0.778681	0.647741	1.78249	2.41737	10.0536	2.15448	110.463	35.5414	12.355	89.9855	61.0067	19.3	1.62	0.89	1.51685	0.131538	1.8	57.5	125	86	72
226	Cairo	North Egypt	Urban	Cairo	24	1	28.2	69	43	26	257.321	4.38195	63.7	118	137	4.22057	104.3	2.48	2.405	1.1947	0.78	13.1141	62.8	50.3	3.59	1.37	5.06	5.50331	0.950235	1.23577	3.674	4.26755	14.0877	10.8972	172.043	67.4126	15.7957	82.567	45.2396								103	60	94
227	upper Egypt	Upper Egypt	Rural	Cairo	24	1	23.9	71	39	32	318.509	4.38195	54.9	117	137	4.41935	100.8	2.4	2.425	0.884351	0.82	9.36556	65.9	57.1	9.23	1.88	3.78	5.61314	1.613	1.05007	3.6525	4.56307	20.9162	9.59818	173.018	68.35	22.0999	50.5494	34.7283	17.33	3.97	1.17	2.09831	0.561231	18	29.9	106	70	74
228	upper Egypt	Upper Egypt	Rural	Cairo	24	1	28.7	75	47	28	190.014	5.48504	61.1	121	137	4.12119	103.9	2.38	2.205	1.2878	0.82	3.65344	75.5	72.5	4.79	1.37	6.39	4.64665	1.5383	1.82379	2.19088	2.82286	19.9547	16.1967	189.459	120.844	11.1456	101.967	69.4157	17.22	1.72	1.38	1.77809	0.578769	1.7	97.7	100	60	89
229	upper Egypt	Upper Egypt	Rural	Cairo	24	1	29.4	79	48	31	171.658	4.9335	62	122	145	4.91629	110	2.55	2.35	1.41194	0.82	3.83194	75.5	72.3	4.62	1.03	4.17	5.26169	0.660568	1.76189	3.20112	3.4998	32.1925	23.0006	206.609	55.2266	25.052	132.947	92.5407	17.09	3.2	1.62	1.43258	0.175385	0.6	46.4	120	80	90
230	upper Egypt	Upper Egypt	Rural	Cairo	24	1	26.2	71	47	24	232.846	3.4627	64.6	116	138	5.01568	104.5	2.23	2.055	1.1947	0.86	26.8589	66.8	40.5	6.67	0.86	3.78	5.61314	2.56074	1.5762	2.9002	4.03694	24.7246	13.5282	299.933	68.35	25.052	48.635	124.075	12.53	1.65	1.49	1.63483	0.324462	1.3	56.5	90	58	80
231	upper Egypt	Upper Egypt	Rural	Cairo	25	1	31.8	72	41	31	208.371	3.64655	57.5	118	143	4.12119	102.1	2.45	2.425	0.915386	0.66	1.11869	60.3	59.8	5.3	1.37	4.45	3.41657	1.98612	1.14292	1.28812	2.27365	18.0189	20.2587	161.254	66.4753	17.9684	87.2079	43.1374	12.33	1.37	0.61	1.47472	0.359538	2.9	32.7	117	81	104
232	Cairo	North Egypt	Urban	Cairo	25	1	26.7	70	46	24	245.083	4.01425	54.9	116	138	3.92241	97.7	2.4	2.25	1.25677	0.66	9.90107	53.3	44	13	6.16	4.56	4.42699	1.52763	1.20482	2.42732	3.22218	15.0789	8.31171	134.227	61.7883	4.24001	89.9855	70.4669	8.89	1.98	0.82	2.33427	0.482308	25	53.7	120	80	80
233	Cairo	North Egypt	Urban	Cairo	25	1	31.6	65	42	23	275.677	2.35961	39.8	104	138	3.72364	99.6	2.2	2.15	1.00849	0.95	5.08147	55.8	51.4	3.93	1.37	4.11	4.55879	0.369866	1.42146	2.85721	3.13733	9.02386	4.54742	95.5748	39.2909	12.355	69.4896	53.6487	11.91	0.98	0.66	1.50843	0.306923	51	55.6	116	74	100
234	upper Egypt	Upper Egypt	Rural	Cairo	26	1	16.9	69	38	31	171.658	2.91116	61.1	119	137	4.12119	104.5	2.2	2.25	0.822282	0.78	11.3291	64.3	53.5	4.79	1.37	4.34	4.69058	0.778681	1.42146	2.83572	3.26912	21.8738	23.0006	165.191	49.6022	20.0657	35.1001	130.382	14.66	1.49	1.96	1.29775	0.333231	1.6	73.7	104	64	63
235	upper Egypt	Upper Egypt	Rural	Cairo	26	1	41.1	77	47	30	275.677	3.4627	65.5	112	143	4.0218	107.1	2.4	2.225	1.22573	0.95	7.04501	71.1	64.6	3.76	0.34	4.28	4.77844	0.767949	1.26671	3.02916	3.51173	12.0859	3.33517	216.034	51.477	22.0999	102.886	38.9328	17.1	1.87	0.86	2.55337	0.236769	13.9	64.8	135	85	119
236	upper Egypt	Upper Egypt	Rural	Cairo	26	1	28	65	43	22	238.965	4.5658	38.1	102	142	4.12119	107.2	2.08	2.005	0.915386	0.95	5.97399	70	64.6	3.08	0.86	3.89	5.45938	1.97547	0.67869	3.60951	4.78069	18.0189	13.5282	163.225	52.4144	22.0999	52.4597	24.2169	11.52	2.15	1.79	1.87079	0.447231	5.9	40.9	150	102	103
237	Cairo	North Egypt	Urban	Cairo	27	1	32.7	73	45	28	287.915	4.5658	67.3	108	134	4.22057	103.1	2.4	2.275	0.977456	0.74	34.3561	58.5	24.7	10.09	3.08	4.45	3.85588	0.628328	1.5143	1.99743	2.34158	21.8738	23.0006	187.538	75.8492	23.0962	85.3533	77.8248	14.82	1.24	1.9	1.17135	0.236769	1.1	70.4	110	80	96
238	Cairo	North Egypt	Urban	Cairo	27	1	25.8	63	38	25	141.064	4.38195	76.1	93	134	4.31996	102.4	2.3	2.35	1.03953	0.66	5.61698	68.4	63.4	4.96	1.88	4.84	4.27323	0.649823	1.88569	2.14789	2.38754	20.9162	27.1574	168.133	43.0405	23.0962	68.5503	106.205	12.7	2.15	1.09	1.39045	0.192923	0.5	17.6	120	60	79
239	Delta	North Egypt	Rural	Cairo	27	1	32.4	69	40	29	318.509	4.01425	68.1	106	135	3.82302	100.4	2.33	2.33	1.03953	0.74	5.25997	82	77.3	6.84	2.57	4.17	3.3287	0.660568	1.11197	1.76099	2.21673	14.0877	12.2076	188.499	59.9135	23.0962	64.7859	47.3419	14.53	1.83	1.24	1.31461	0.157846	1.7	75.2	115	75	80
240	Cairo	North Egypt	Urban	Cairo	27	1	24.4	69	44	25	318.509	3.64655	56.6	116	139	3.82302	106	2.53	2.43	1.16367	0.78	11.5076	47.8	36.9	8.04	2.57	4.67	4.49289	0.810868	1.17387	2.79273	3.31902	19.9547	13.5282	229.114	71.1622		83.4964	79.9271	13.42	1.55	1.29	1.8118	0.350769	5.6	33.7	120	80	84
241	upper Egypt	Upper Egypt	Rural	Cairo	27	1	34.6	82	43	39	257.321	3.4627	60.2	118	145	4.31996	109	2.58	2.505	1.16367	1.03	8.29454	63.7	56	6.67	1.37	5.17	4.62468	1.3995	1.08102	2.74974	3.54366	15.0789	10.8972	208.5	144.279	23.0962	102.886	55.751								137	80	105
242	upper Egypt	Upper Egypt	Rural	Cairo	27	1	20.4	69	42	27	171.658	2.72731	39.8	103	144	3.2267	104	2.3	2.25	0.822282	0.86	2.40391	32.2	30.4	1.88	0.34	2.34	3.08708	0.682055	0.462049	1.95444	2.62503	12.0859	14.8581	105.187	40.2283	12.355	51.5051	20.0124	8.04	1.9	0.34	1.01124	0.114	5.7	50.5	110	70	65
243	upper Egypt	Upper Egypt	Rural	Cairo	27	1	24	60	40	20	122.708	3.64655	46.9	109	136	3.2267	87.3	2.23	2.23	0.822282	0.62	7.22352	55.1	48.5	5.99	1.54	3.17	3.81195	0.725012	1.29766	2.08341	2.51429	18.0189	13.5282	164.208	59.9135	13.5302	73.2393	69.4157	14.35	2.52	1.06	1.29775	0.219231	1.6	66.3	115	75	80
244	upper Egypt	Upper Egypt	Rural	Cairo	27	1	29.5	72	47	25	214.489	4.5658	70.8	101	150	4.91629	115.9	2.25	2.075	1.16367	0.86	15.6132	66.2	51.2	4.45	0.86	4.5	4.2952	1.14294	1.26671	2.40583	3.02848	16.0642	5.78371	199.969	63.6631	14.6759	65.7281	34.7283	17.03	2.24	2.58	2.39326	0.438462	5.4	40.3	138	102	109
245	upper Egypt	Upper Egypt	Rural	Cairo	27	1	31.3	66	43	23	300.152	2.54346	40.7	104	142	3.82302	104.2	2.38	2.305	1.44298	0.82	3.65344	67.7	64.6	2.05	0.34	3.39	4.53682	1.19643	0.89533	2.8787	3.64149	10.0536	4.54742	169.112	57.1014	25.052	38.9936	68.3646	12.5		1.25	2.19944	0.306923	4.1	55.6	122	81	108
246	Cairo	North Egypt	Urban	Cairo	28	1	19.4	71	47	24	128.827	3.09501	78.8	88	135	4.41935	101.7	2.48	2.305	1.1016	0.78	10.9721	60.3	49.9	7.18	2.57	4.67	4.47092	0.369866	1.66905	2.59928	2.80188	26.6086	32.7713	168.133	49.6022	23.0962	60.0625	92.5407	9.19	1.94	3.28	1.60955	0.228	7.2	23	100	80	60
247	Cairo	North Egypt	Urban	Cairo	28	1	22.8	73	40	33	232.846	3.09501	63.7	114	135	3.32609	99.3	2.33	2.33	0.853316	0.74	3.29643	55.3	52.6	16.25	5.99	4.78	3.76802	0.520763	1.54525	1.93295	2.22277	13.0902	10.8972	162.24	66.4753	13.5302	24.2528	29.4726	13	3.82	1.45	1.38202	0.263077		41.5	117	82	72
248	upper Egypt	Upper Egypt	Rural	Cairo	28	1	35.6	69	39	30	324.627	2.54346	68.1	105	135	3.82302	102.8	2.35	2.375	0.915386	0.78	7.58052	56.9	49.9	6.33	1.88	5.73	3.87785	1.67701	0.709638	2.16939	3.16821	34.0337	44.2016	240.226	59.9135	23.0962	112.956	57.8532	16.24	2.29	1.52	1.91292	0.368308	12.4	48	124	86	112
249	Cairo	North Egypt	Urban	Cairo	28	1	20.7	71	44	27	122.708	4.74965	50.4	111	130	4.51874	100.1	2.4	2.3	1.2878	0.86	4.90297	84.5	80.2	6.16	1.54	4.39	4.55879	1.13224	1.39051	2.57778	3.16828	17.0441	13.5282	273.97	67.4126	22.0999	86.2809	56.8021								110	70	84
250	upper Egypt	Upper Egypt	Rural	Cairo	28	1	33.7	61	41	20	238.965	6.58814	48.7	109	145	3.62425	93.5	2.25	2.225	1.00849	0.66	5.97399	57.1	51.7	4.62	1.88	3.84	3.83392	3.1025	0.89533	1.41708	2.93859	14.0877	16.1967	165.191	61.7883	20.0657	80.7066	56.8021	10.75	1.52	0.72	1.58427	0.157846	4.2	30.7	120	80	108
251	upper Egypt	Upper Egypt	Rural	Cairo	28	1	30	73	50	23	306.271	6.58814	64.6	112	144	4.8169	107.7	2.55	2.3	1.31884	0.86	23.2889	65.2	42.4	15.9	3.08	4.89		1.59166	1.45241	3.63101		21.8738	25.7664	182.719	40.2283	26.9635	96.448	87.285	11.18	2.94	0.9	1.50843	0.271846	0.9	41.4	130	70	88
252	Cairo	North Egypt	Urban	Cairo	28	1	24.5	66	45	21	251.202	2.91116	70.8	101	131	4.51874	101.7	2.28	2.155	1.13263	0.74	10.2581	52.6	43	5.99	1.03	4.11	3.81195	0.971661	1.01912	2.16939	2.79283	14.0877	4.54742	106.245	52.4144	20.0657	64.7859	71.518	10.74	2.57	1.1	1.52528	0.324462	2.2	41	120	80	92
253	upper Egypt	Upper Egypt	Rural	Cairo	28	1	30.9	79	47	32	342.984	2.72731	52.2	112	141	4.51874	100.9	2.38	2.205	1.22573	0.86	10.2581	78.4	68.7	3.25	0.01	4.06	6.57964	2.60326	1.42146	3.93193	5.15818	19.9547	12.2076	211.331	58.9761	25.052	50.5494	75.7225	20.47	3.17	1.42	1.58427	0.219231	11.4	46.7	123	90	113
254	upper Egypt	Upper Egypt	Rural	Cairo	28	1	27.5	70	44	26	220.608	2.91116	55.8	114	141	4.22057	102.5	2.43	2.33	1.1016	0.82	6.5095	61.9	56	6.33	1.37	3.95	4.18537	1.15364	0.864382	2.57778	3.32099	13.0902	5.78371	149.344	28.9797	12.355	37.0498	26.3192	16.19	1.93	1.13	1.2809	0.280615	1.8	45	141	95	112
255	Cairo	North Egypt	Urban	Cairo	29	1	25.7	70	44	26	251.202	5.66889	70.8	100	136	4.0218	105.7	2.4	2.3	1.03953	0.7	18.4693	48.7	30.8	6.33	1.54	4.78	4.58075	0.553049	2.04043	2.38433	2.54032	23.7778	17.5434	197.112	50.5396	16.8924	80.7066	58.9044	13.01	1.67	0.71	1.15449	0.254308	0.5	19.8	110	80	70
256	Cairo	North Egypt	Urban	Cairo	29	1	20.8	68	44	24	275.677	3.8304	46.9	107	139	4.71751	107	2.5	2.4	1.47401	0.78	18.8263	61.8	43.5	7.01	2.57	4.73	3.98768	0.692796	1.5762	2.06192	2.41148	36.7791	91.773	255.822	67.4126	31.5785	52.4597	39.984	10.64	2.09	0.76	1.39045	0.263077	0.9	17.3	100	70	67
257	upper Egypt	Upper Egypt	Rural	Cairo	29	1	17.1	70	42	28	220.608	6.40429	65.5	110	133	3.72364	101.5	2.43	2.38	0.977456	0.66	11.6861	75.7	64.6	7.52	2.39	4.5	4.58075	0.488461	2.22612	2.27686	2.35463	43.1162	128.765	150.343	93.6596	78.5687	102.886	71.518	12.22	2.26		1.16292	0.236769	1.1	32.6	127	82	68
258	Cairo	North Egypt	Urban	Cairo	19	0	26.2	64	43	21	361.34	4.9335	74.3	127	138	4.71751	94.2	2.3	2.225	1.22573	0.82	29.1795	45.3	16.6	11.97	3.42	3.78	5.30562	0.563808	2.41181	2.83572	2.89381	25.6681	29.9549	143.33	76.7866	37.7249	194.642	35.7794	9.62	2.44	0.55	1.43258	0.149077	50.4	40.2	118	78	88
259	upper Egypt	Upper Egypt	Rural	Cairo	20	0	29	82	52	30	349.102	4.1981	77	124	148	5.21445	111.5	2.63	2.33	1.07056	0.95	15.0777	52.3	37.8	11.29	4.1	4.06	4.77844	1.43154	1.29766	2.72824	3.48078	35.8661	60.2678	266.736	79.5987	36.0011	148.277	77.8248	19.28	3.31	1.49	2.41854	0.368308	7.2	47.5	120	80	88
260	upper Egypt	Upper Egypt	Rural	Cairo	20	0	20.3	74	54	20	287.915	3.27886	83.2	116	137	4.8169	101.4	2.55	2.2	1.1947	0.95	19.5403	68.9	49.9	12.31	1.54	5.17	4.33913	1.08944	1.17387	2.53479	3.16526	21.8738	10.8972	387.682	48.6648	21.0901	62.899	64.1601								140	90	77
261	Cairo	North Egypt	Urban	Cairo	22	0	26.1	73	48	25	318.509	6.40429	74.3	124	136	4.0218	102.3	2.45	2.25	1.2878	0.86	18.2908	57.5	39.7	14.02	3.93	4.84	4.2293	0.509997	1.45241	2.47031	2.77689	24.7246	12.2076	67.9217	70.2248	20.0657	208.773	68.3646	14.38	3.07	1.01	1.33146	0.131538	2.8	66.2	120	80	80
262	upper Egypt	Upper Egypt	Rural	Cairo	23	0	26.7	58	38	20	263.44	3.64655	56.6	138	143	3.82302	104	2.18	2.23	0.946421	0.66	17.5767	43.9	26.9	16.76	4.96	3.34	3.48246	0.875213	0.89533	1.97594	2.58713	19.9547	14.8581	149.344	64.6005	22.0999	156.355	61.0067	11.77	1.56	2.45	1.00281	0.140308	0.5	36	137	73	95
263	Cairo	North Egypt	Urban	Cairo	23	0	21.2	67	47	20	263.44	2.17576	70.8	126	129	4.31996	98.4	2.3	2.125	1.2878	0.78	15.4347	55.8	41	7.87	2.39	4.34	4.42699	0.757217	1.39051	2.59928	3.03648	18.9891	20.2587	164.208	90.8474	44.4044	90.9103	43.1374	11.85	2.48	0.97	1.4073	0.280615	2	64.3	113	71	84
264	upper Egypt	Upper Egypt	Rural	Cairo	24	0	24.1	75	47	28	471.478	4.9335	89.4	104	145	4.12119	109.7	2.5	2.325	1.1016	0.74	20.2543	76.3	56.6	10.09	3.08	5	4.40503	1.04662	1.14292	2.64227	3.26211	22.8276	48.547	179.818	97.4091	30.6723	100.13	49.4442								130	80	79
265	Delta	North Egypt	Rural	Cairo	24	0	23.4	70	47	23	312.39	3.64655	79.7	119	139	3.82302	108.6	2.48	2.305	1.07056	0.86	12.7571	58.2	46	7.87	2.57	5.17	4.05357	1.17503	0.957227	2.36284	3.09635	17.0441	14.8581	172.043	103.033	30.6723	200.831	42.0862	11	1.85	1	1.01966	0.228	0.5	54.8	130	70	69
266	upper Egypt	Upper Egypt	Rural	Cairo	24	0	33.3	84	53	31	220.608	4.01425	64.6	130	146	5.31384	112.8	2.48	2.155	1.03953	0.95	10.6151	78.4	68.4	1.71	0.51	6.06	5.1299	1.03592	1.6381	3.00767	3.4918	31.2683	4.54742	360.28	49.6022	17.9684	111.129	49.4442								119	85	76
267	Delta	North Egypt	Rural	Cairo	24	0	30	79	54.5	24.5	440.884	5.3012	123.9	70	144	5.01568	104.8	2.55	2.1875	1.16367	0.74	18.4693	48.2	30.3	15.22	4.45	4.84	3.74605	0.767949	1.39051	1.93295	2.35554	16.0642	14.8581	154.326	63.6631	21.0901	63.8428	66.2623	11.73	2.13	1.09	1.57584	0.298154	2.6	22.7	120	80	100
268	upper Egypt	Upper Egypt	Rural	Cairo	25	0	25.8	66	43	23	361.34	3.09501	74.3	122	135	3.92241	102.6	2.45	2.375	1.1947	0.82	16.6842	49.8	33.7	9.41	3.08	4.17	4.00964	0.692796	0.89533	2.55629	3.11431	20.9162	48.547	198.065	122.719	39.4256	113.869	55.751	12.12	3.4	0.95	1.3736	0.298154	2.3	38.1	90	60	67
269	Cairo	North Egypt	Urban	Cairo	25	0		71	44	27	434.765	3.64655	82.3		134	4.22057	99	2.5	2.4	1.03953	0.7	15.6132	60	44.9	10.77	3.08	5.06	4.2293	1.46357	0.833433	2.5133	3.39587	20.9162	23.0006	136.259	82.4109	38.578	85.3533	72.5691	15.69	1.64	0.68	1.10393	0.254308	1.5	41.3
270	Cairo	North Egypt	Urban	Cairo	26	0	23.5	71	49	22	330.746	4.74965	86.7	106	141	4.12119	110.3	2.55	2.325	1.07056	0.86	16.6842	47.6	31.5	17.61	4.45	3.67	4.47092	0.488461	1.32861	2.79273	3.14231	15.0789	12.2076	165.191	54.2892	16.8924	87.2079	68.3646	13.45	1.71	1.76	1.04494	0.228	0.5	49.9	120	80	67
271	upper Egypt	Upper Egypt	Rural	Cairo	27	0	22.2	68	43	25	355.221	5.11735	85.8	107	136	3.82302	102.4	2.53	2.455	0.946421	0.82	13.4712	53.3	40.5	25.14	7.7	4.67	4.00964	0.445365	1.91664	1.95444	2.09301	19.9547	14.8581	141.316	57.1014	24.08	84.4251	70.4669	12.22	3.07	1.25	1.01124	0.228	1.4	40.5	116	83	70
272	Cairo	North Egypt	Urban	Cairo	27	0	20.1	75	50	25	373.577	5.3012	81.4	114	135	4.31996	95.9	2.45	2.2	0.915386	0.9	26.3234	63.7	37.9	14.36	3.59	4.95	5.37152	0.692796	1.60715	3.39457	3.76437	20.9162	18.8975	212.273	46.7901	23.0962	73.2393	56.8021	13.16	1.46	1.01	1.25562	0.377077	1.7	60.8	120	80	72
273	upper Egypt	Upper Egypt	Rural	Cairo	28	0	23	74	48	26	324.627	6.40429	72.6	120	137	4.22057	104.2	2.6	2.4	0.915386	0.74	21.6823	53.5	32.4	24.97	6.67	5.17	3.3946	0.596075	1.08102	1.86847	2.31358	24.7246	16.1967	346.448	56.164	14.6759	134.756	37.8817	15.3	2.14	1.19	1.07022	0.280615	0.5	15.7	120	78	64
274	Cairo	North Egypt	Urban	Cairo	28	0	25.4	69	35	34	312.39	4.01425	79.7	116	145	4.61813	106.6	2.58	2.705	1.2878	0.86	11.8646	45.6	34.4	15.39	0.51	5.34	4.51486	1.07874	1.05007	2.79273	3.46478	13.0902	12.2076	185.613	69.2874	20.0657	187.554	73.6203	11.93	1.39	0.62	1.25562	0.228	0.6	39.3	120	80	72
275	upper Egypt	Upper Egypt	Rural	Cairo	29	0	23.2	66	46	20	379.696	3.8304	105.3	82	140	4.22057	102.6	2.45	2.3	1.07056	0.66	22.3963	61.9	40.1	14.19	4.1	4.39	4.44896	0.649823	1.39051	2.66376	3.05845	23.7778	25.7664	219.784	45.8527	26.0129	113.869	136.688	9.97	1.64	1.01	0.851124	0.166615	0.5	63.3	120	100	87
276	Delta	North Egypt	Rural	Cairo	29	0	27.8	70	44	26	324.627	4.74965	93.8	94	141	4.31996	105.6	2.38	2.28	0.698142	0.7	19.3618	81.4	62.7	9.41	2.91	4.84	4.11947	1.07874	1.08102	2.38433	3.03845	69.4676	24.3807	206.609	88.0352	31.5785	228.116	64.1601	12.81	3.05	1.61	1.23034	0.192923	1.7	66.3	120	75	97
277	upper Egypt	Upper Egypt	Rural	Cairo	29	0	24.7	70	42	28	447.003	3.64655	92	97	132	3.92241	96.9	2.35	2.3	0.884351	0.66	7.04501	65.7	59.2	6.84	2.39	5.5	3.5264	0.628328	1.23577	1.86847	2.29063	14.0877	23.0006	137.273	73.037	48.4297	57.2183	112.512	14.37	3.68	1.12	1.53371	0.298154	4.1	55.7	120	90	58
278	Cairo	North Egypt	Urban	Cairo	28	0	23.1	70	45	25	263.44	3.8304	93.8	95	138	5.41323	104	2.48	2.355	1.25677	0.82	16.6842	51.9	35.8	4.45	1.54	4.67	5.70101	0.928805	1.5762	3.6525	4.12481	26.6086	20.2587	285.657	53.3518	30.6723	145.578	62.0578								130	90	64
279	Cairo	North Egypt	Urban	Cairo	20	0	27.2	68	41	27	220.608	3.27886	59.3	138	136	4.31996	103.5	2.35	2.325	0.977456	0.7	10.2581	70.5	60.9	4.79	1.37	4.61	4.49289	1.35676	1.29766	2.4918	3.19523	23.7778	29.9549	187.538	49.6022	20.0657	56.2685	57.8532	16.26	3.13	2.25	1.75281	0.271846	2.2	17.8	120	80	80
280	upper Egypt	Upper Egypt	Rural	Cairo	21	0	25.8	81	44	37	275.677	4.01425	60.2	137	137	4.22057	105.5	2.38	2.28	0.853316	0.78	4.54596	92.7	88.8	4.45	1.03	4.34	4.84434	0.660568	1.54525	2.94319	3.29909	20.9162	16.1967	177.88	60.8509	24.08	48.635	110.41								136	82	82
281	upper Egypt	Upper Egypt	Rural	Cairo	22	0	27	78	51	27	202.252	4.01425	68.1	129	144	4.61813	109.9	2.7	2.425	1.07056	0.78	11.5076	68.2	57.3	9.06	2.39	4.89	5.39349	1.4956	1.66905	3.05066	3.72444	17.0441	9.59818	172.043	132.093	35.13	98.2897	51.5464	10.9	1.37	1.62	1.5927	0.315692	2.1	50.3	120	81	92
282	upper Egypt	Upper Egypt	Rural	Cairo	23	0	26.4	52	32	20	147.183	3.09501	46	150	147	5.01568	92.9	2.45	2.65	0.853316	0.62	8.83005	39.6	31.3	2.91	1.03	3	3.06511	0.821595	0.957227	1.54605	2.10789	11.074	8.31171	148.345	35.5414	16.8924	55.3177	63.1089	10.38	1.84	1.27	1.32303	0.210462	3.2	38.8	132	92	122
283	upper Egypt	Upper Egypt	Rural	Cairo	24	0	32.1	80	49	31	232.846	2.54346	62.8	131	135	4.91629	99	2.55	2.325	0.977456	0.99	7.58052	61.8	54.8	4.96	0.86	3.78	6.99699	1.60233	1.94758	4.38331	5.0494	24.7246	41.3214	199.018	102.096	28.8356	105.637	93.5918	13.09	2.89	1.76	2.36798	0.447231	6.3	38.4	148	99	104
284	upper Egypt	Upper Egypt	Rural	Cairo	25	0	25.6	65	40	25	281.796	2.72731	58.4	134	137	4.41935	107.9	2.45	2.45	0.853316	0.74	5.79549	67.5	62.3	3.08	0.34	3.73	4.75648	2.16715	1.35956	2.38433	3.39692	20.9162	12.2076	160.268	97.4091	19.0256	67.6103	54.6998	12.61	2.27	1.1	2.03933	0.298154	5.4	75.6	147	86	84
285	Cairo	North Egypt	Urban	Cairo	29	0	26.5	62	38	24	202.252	3.09501	38.1	156	133	3.62425	99.3	2.33	2.38	1.00849	0.74	5.97399	80	74.6	4.28	1.03	3.22	5.04203	0.928805	0.988176	3.41606	4.05386	11.074	5.78371	106.245	77.7239	13.5302	77.9112	44.1885	12.71	1.5	1.28	1.63483	0.245538	2.8	56.9	120	80	88
286	upper Egypt	Upper Egypt	Rural	Cairo	26	0	28.1	68	42	26	232.846	4.1981	56.6	135	132	4.41935	92.9	2.38	2.33	1.22573	0.74	12.2216	51.9	40.3	4.96	0.86	3.78	4.77844	0.982372	1.17387	3.00767	3.60458	19.9547	7.03949	128.101	54.2892	15.7957	50.5494	72.5691	14.19	3.14	0.88	1.50843	0.192923	2.5	56.8	130	80	92
287	upper Egypt	Upper Egypt	Rural	Cairo	27	0	29.1	77	45	32	306.271	2.54346	60.2	131	138	4.51874	100.9	2.48	2.355	1.25677	0.86	9.36556	80.9	72.1	6.67	0.34	4	6.33801	1.04662	1.20482	4.49079	5.1332	12.0859	9.59818	159.28	57.1014	19.0256	69.4896	45.2396								103	74	93
288	Cairo	North Egypt	Urban	Cairo	28	0	28.4	84	48	36	287.915	3.64655	71.7	121	138	4.51874	100.9	2.4	2.2	0.977456	1.03	16.8627	93.8	77.5	9.41	1.54	4.67	5.61314	0.628328	1.60715	3.6525	4.00599	14.0877	10.8972	120.891	70.2248	23.0962	52.4597	41.0351								130	78	105
289	Cairo	North Egypt	Urban	Cairo	29	0	27.6	73	45	28	257.321	2.91116	62.8	127	138	4.41935	101.5	2.4	2.275	1.1947	0.66	8.11604	75.5	68	11.8	3.93	4.89	3.94375	0.315865	1.94758	1.91145	1.99616	19.9547	13.5282	151.34	52.4144	17.9684	85.3533	55.751								115	70	97
290	upper Egypt	Upper Egypt	Rural	Cairo	29	0	28.7	76	47	29	281.796	3.8304	66.4	124	139	4.22057	103.8	2.48	2.305	0.977456	0.74	5.25997	91.3	86.6	4.96	1.37	4.67	5.28366	1.2392	1.32861	3.2871	3.95505	21.8738	24.3807	203.768	75.8492	31.5785	89.9855	63.1089	12.79	2.35	2.38	1.57584	0.315692	6.2	20.6	144	82	100
291	upper Egypt	Upper Egypt	Rural	Cairo	27	0	27.7	71	41	30	306.271	5.66889	73.5	121	142	4.41935	100	2.38	2.355	1.25677	0.86	10.6151	48.2	38.1	5.81	1.88	4.39	4.53682	1.22851	1.26671	2.59928	3.27011	21.8738	7.03949	228.184	81.4735	24.08	146.478	71.518	17.42	4.35	1.77	1.54213	0.429692	3.6	38.5	130	90	95
292	upper Egypt	Upper Egypt	Rural	Cairo	27	0	23.1	68	46	22	324.627	6.03659	81.4	114	132	4.22057	101	2.2	2.05	0.853316	0.82	19.5403	64.4	45.5	5.47	1.54	3.39	5.04203	3.52688	1.39051	2.08341	3.65153	18.9891	32.7713	156.31	88.0352	32.477	96.448	57.8532								130	84	80
293	upper Egypt	Upper Egypt	Rural	Cairo	26	0	31.5	73	47	26	257.321	3.09501	49.6	143	131	4.0218	105.9	2.35	2.175	1.22573	1.15	6.331	73.9	68.2	3.59	0.51	4.17	4.2293	0.692796	1.42146	2.40583	2.80784	13.0902	7.03949	206.609	65.5379	15.7957	71.3659	90.4384	9.97	1.95	3.26	1.82865	0.394615	3.5	24.4	120	80	100
294	Cairo	North Egypt	Urban	Cairo	26	0	29.3	81	47	34	312.39	5.66889	55.8	136	140	4.71751	102.1	2.2	2.025	1.00849	1.07	7.40202	85.9	79.1	5.3	0.51	6.56	5.59118	1.9222	0.802484	3.674	4.78869	31.2683	14.8581	92.3352	103.033	56.9601	34.1229	23.1658								126	70	104
295	Cairo	North Egypt	Urban	Cairo	24	0	28.1	69	43	26	226.727	3.64655	68.1	127	137	4.51874	103.8	2.4	2.325	1.2878	0.78	7.40202	74.1	67.3	7.87	1.88	5.28	4.55879	0.778681	1.20482	2.85721	3.35397	24.7246	29.9549	173.018	58.9761	36.0011	77.9112	14.7567								134	84	92
296	Delta	North Egypt	Rural	Cairo	25	0	24	66	42	24	251.202	3.4627	70.8	124	136	3.72364	104	2.35	2.3	0.884351	0.74	13.6497	49.6	36.5	11.29	3.59	4.34	4.36109	0.542289	1.88569	2.27686	2.47541	15.0789	10.8972	141.316	483.614	15.7957	38.9936	38.9328								137	83	89
297	Cairo	North Egypt	Urban	Cairo	28	0	24.6	67	43	24	214.489	2.91116	62	128	134	4.0218	101	2.35	2.275	1.1947	0.82	11.6861	67.3	56.2	5.3	1.54	4.61	4.42699	0.950235	1.48335	2.44882	2.94364	14.0877	8.31171	190.418	46.7901	13.5302	38.0224	96.7452	11.62	1.84	1.16	1.60112	0.324462	2.3	17.9	107	80	90
298	Delta	North Egypt	Rural	Cairo	28	0	25.5	69	40	29	245.083	2.54346	54.9	135	133	4.31996	100.8	2.2	2.2	0.698142	0.74	10.7936	65.9	55.7	5.64	1.88	5.45	3.81195	1.13224	1.08102	2.06192	2.73093	16.0642	12.2076	145.339	54.2892	21.0901	110.215	45.2396								110	70	80
299	Cairo	North Egypt	Urban	Cairo	27	0	27.3	70	39	31	183.896	2.91116	67.3	125	137	4.31996	102.4	2.48	2.505	0.791247	0.7	18.8263	64.8	46.5	8.55	1.88	4.67	5.15186	1.27127	1.14292	3.2656	4.00894	20.9162	17.5434	171.067	70.2248	23.0962	55.3177	61.0067	15.75	1.99	1.11	1.15449	0.201692	1.4	55.2	134	76	80
300	Cairo	North Egypt	Urban	Cairo	29	0	26	69	43	26	183.896	3.4627	54.9	134	137	4.61813	103.7	2.38	2.305	1.03953	0.74	4.90297	87.4	83.1	7.35	2.05	4.5	4.55879	0.692796	1.69999	2.53479	2.85879	27.546	38.4557	170.09	76.7866	38.578	45.7552	41.0351								127	83	70
301	upper Egypt	Upper Egypt	Rural	Cairo	26	0	39.2	63	40	23	257.321	3.27886	65.5	127	148	4.22057	109	2.33	2.33	0.915386	0.95	5.79549	46.9	41.7	3.25	0.51	3.95	5.1299	1.34608	1.35956	3.07215	3.77034	15.0789	3.33517	139.297	58.9761	22.0999	49.5927	55.751	12.2	3.77	1.16	1.8118	0.482308	7.4	38.2	141	78	120
302	upper Egypt	Upper Egypt	Rural	Cairo	27	0	27.7	70	41	29	183.896	2.35961	33.6	166	142	3.52486	102	2.5	2.475	0.822282	0.95	3.29643	42.1	39.4	2.39	0.51	4.23	3.5264	1.3995	0.647741	1.97594	2.87865	12.0859	9.59818	119.855	32.7292	13.5302	51.5051	18.9612	7.79	1.99	1.65	1.15449	0.201692	2.3	31	120	80	80
303	upper Egypt	Upper Egypt	Rural	Cairo	25	0	30.1	72	43	29	385.815	4.74965	69.9	125	143	6.10894	108.6	2.23	2.155	1.03953	0.82	12.0431	51.7	40.3	1.37	0.86	6.23	6.07442	1.93286	1.35956	3.75998	4.71486	19.9547	4.54742	284.761	67.4126	11.1456	61.9543	70.4669	13.58	3.81	0.54	2.04775	0.342	7.5	57	135	90	107
304	upper Egypt	Upper Egypt	Rural	Cairo	29	0	27.4	72	43.4	28.6	159.421	4.74965	60.2	129	143	4.40941	107.3	2.5	2.415	1.03953	0.86	10.6151	60.3	50.3	3.42	0.86	5.89	4.95417	1.95417	1.48335	2.57778	3.47082	23.7778	20.2587	217.91	63.6631	22.0999	162.621	128.279	16.67	2.09	1.27	2.19101	0.350769	5.2	60.3	120	70	80
305	Cairo	North Egypt	Urban	Cairo	30	1	20.4	74	44	30	171.658	2.91116	57.5	114	137	3.82302	108	2.43	2.33	1.03953	0.86	3.65344	74.8	71.8	5.99	2.05	4.56	3.98768	0.617578	1.6381	2.06192	2.34958	20.9162	16.1967	196.158	71.1622	14.6759	95.5263	58.9044	16.9	3.11	2.79	1.03652	0.192923	0.5	59.3	110	60	71
306	upper Egypt	Upper Egypt	Rural	Cairo	30	1	26.2	71	43	28	128.827	3.8304	63.7	113	137	4.41935	106.8	2.45	2.375	1.07056	0.9	7.93753	64.4	57.1	2.57	0.51	4.39	4.95417	1.5383	1.20482	2.92169	3.74935	19.9547	5.78371	183.685	44.9153	14.6759	83.4964	76.7737								130	80	84
307	upper Egypt	Upper Egypt	Rural	Cairo	30	1	27.1	66	41	25	208.371	3.8304	47.8	107	139	3.52486	96.4	2.28	2.255	0.977456	0.86	20.0758	47.1	27.6	9.41	2.39	5.06	3.87785	0.574565	1.08102	2.34134	2.79683	17.0441	7.03949	139.297	43.9779	14.6759	73.2393	43.1374	15.78	2.2	2.33	1.39888	0.289385	7.6	46.1	121	78	95
308	upper Egypt	Upper Egypt	Rural	Cairo	30	1	41.6	71	45	26	342.984	4.5658	59.3	115	134	4.31996	100.7	2.53	2.405	0.791247	0.7	17.7552	54.6	37.4	6.16	1.54	5.89	4.71255	3.07065	1.08102	2.16939	3.63152	22.8276	21.6265	212.273	76.7866	31.5785	146.478	72.5691	14.44	2.05	1.24	2.28371	0.254308	3.4	28.7	114	74	135
309	upper Egypt	Upper Egypt	Rural	Cairo	30	1	36.1	70	42	28	171.658	3.4627	64.6	111	134	4.8169	103.1	2.3	2.25	1.00849	0.95	8.65155	75.5	67.5	3.25	1.37	4	4.18537	2.72017	0.89533	1.91145	3.29004	21.8738	12.2076	231.9	48.6648	22.0999	202.598	53.6487	13.23	3.15	1.14	2.03933	0.385846	34.2	36	120	90	126
310	upper Egypt	Upper Egypt	Rural	Cairo	30	1	20.4	67	35	32	196.133	4.5658	54.9	112	133	3.52486	107.9	2.2	2.325	0.853316	0.99	15.4347	38.5	23.6	5.47	1.54	2.89	3.30674	0.413021	0.740587	2.08341	2.56615	22.8276	16.1967	168.133	42.1031	9.89588	177.783	39.984	7.8	1.59	1.05	0.792135	0.166615	1.5	50.6	120	79	64
311	upper Egypt	Upper Egypt	Rural	Cairo	30	1	28.3	83	56	27	232.846	6.77199	65.5	109	146	4.61813	109.8	2.78	2.38	1.38091	0.99	5.97399	82.5	77.1	2.57	0.51	5.17	5.02007	1.89024	1.26671	2.81422	3.75335	23.7778	21.6265	248.503	50.5396	16.8924	112.956	114.615	13.19	2.08	0.77	1.74438	0.263077	2.9	46.9	107	80	88
312	Cairo	North Egypt	Urban	Cairo	30	1	25.8	65	38	27	220.608	3.09501	56.6	113	138	4.22057	99.1	2.23	2.28	0.977456	0.74	7.22352	73.6	66.9	5.13	1.37	3.67	5.81084	1.59166	1.11197	3.80296	4.69886	21.8738	18.8975	112.561	92.7222	27.9042	38.9936	64.1601	13.62	1.47	1.25	1.33989	0.210462	1.7	54.5	116	72	84
313	Delta	North Egypt	Rural	Cairo	30	1	24.5	70	45	25	257.321	6.03659	53.1	111	133	4.22057	108.8	2.3	2.175	0.822282	0.86	12.9356	68.6	56.2	4.45	1.03	4.06	3.59229	1.18573	1.23577	1.718	2.35653	9.02386	16.1967	186.576	97.4091	14.6759	40.9319	112.512	15.27	2.59	0.98	2.3427	0.482308	2.3	61.4	100	70	91
314	Cairo	North Egypt	Urban	Cairo	31	1	24.6	78	51	27	318.509	5.48504	63.7	112	141	4.51874	107.5	2.7	2.425	1.07056	0.58	13.1141	64.4	51.9	11.29	3.59	4.23	3.76802	0.918088	1.05007	2.1264	2.71795	21.8738	16.1967	186.576	41.1657	23.0962	101.967	73.6203	15.36	2.43	1.36	1.39888	0.271846	0.7	33.2	106	79	70
315	upper Egypt	Upper Egypt	Rural	Cairo	31	1	26.9	67	42	25	208.371	2.91116	56.6	112	133	4.0218	101	2.15	2.1	1.00849	0.82	4.72446	58.2	54.1	8.55	2.05	3.84	3.83392	1.16434	1.11197	2.04042	2.72195	15.0789	10.8972	157.301	50.5396	12.355	54.366	76.7737	15.85	1.97	0.42	1.12079	0.236769	2.1	35.7	110	80	84
316	upper Egypt	Upper Egypt	Rural	Cairo	31	1	21.9	60	40	20	190.014	3.4627	59.3	114	135	4.0218	93.5	2.15	2.15	1.13263	0.7	6.331	55.3	49.6	3.08	0.34	3.34	4.73451	1.00379	1.11197	2.98618	3.62254	12.0859	17.5434	172.043	70.2248	20.0657	61.0088	66.2623	8.44	2.49	1.89	1.48315	0.245538	7.1	32.2	100	80	74
317	upper Egypt	Upper Egypt	Rural	Cairo	31	1	26	59	38	21	214.489	2.72731	44.3	104	135	4.22057	107.4	2.18	2.23	0.698142	0.62	8.29454	43.5	35.8	2.74	0.51	11.56	4.36109	2.34805	0.833433	2.27686	3.52766	21.8738	42.7598	179.818	66.4753	40.2678	74.175	14.7567	11.95	2.07	1.27	1.6264	0.306923	12.8	51.2	110	80	80
318	upper Egypt	Upper Egypt	Rural	Cairo	31	1	27.9	67	41	26	245.083	3.8304	65.5	108	136	4.31996	100.2	2.3	2.275	1.03953	0.74	10.2581	49.6	39.9	1.71	0.34	5.56	4.47092	1.59166	0.957227	2.59928	3.5137	26.6086	10.8972	244.83	49.6022	23.0962	92.7583	72.5691	15.83	2.62	1.44	1.71067	0.254308	3.7	39.5	120	80	107
319	Cairo	North Egypt	Urban	Cairo	31	1	21.6	74	42	32	312.39	4.01425	50.4	108	136	4.12119	92.9	2.25	2.2	0.822282	0.95	15.6132	60	44.9	3.25	0.51	3.61	3.85588	0.456142	0.864382	2.53479	2.9915	21.8738	5.78371	202.82	68.35	15.7957	160.832	85.1828								140	103	69
320	upper Egypt	Upper Egypt	Rural	Cairo	31	1	32.3	67	43	24	342.984	3.09501	53.1	110	136	3.82302	104	2.3	2.225	0.915386	0.99	4.54596	68	64.1	3.76	1.54	3.56	5.08596	0.553049	1.5762	3.20112	3.50976	12.0859	2.15448	169.112	51.477	16.8924	79.7754	43.1374	9.45	2.81	0.96	1.83708	0.131538	11	57.1	116	65	80
321	Delta	North Egypt	Rural	Cairo	32	1	21.3	68	43	25	251.202	4.9335	81.4	83	136	4.41935	105.7	2.58	2.505	1.03953	0.66	7.04501	65	58.5	6.5	1.88	4.23	3.96571	0.563808	1.32861	2.27686	2.6371	17.0441	12.2076	178.85	46.7901	13.5302	82.567	57.8532	12.63	1.99	1.58	1.51685	0.289385	1.7	17.7	100	70	68
322	Cairo	North Egypt	Urban	Cairo	32	1	24.9	67	43	24	214.489	3.8304	63.7	111	136	3.92241	105.1	2.3	2.225	1.03953	0.78	19.1833	63.4	44.8	18.3	5.64	5.23	4.31716	0.596075	1.5143	2.47031	2.80286	15.0789	9.59818	156.31	66.4753	16.8924	62.899	56.8021	12.63	1.99	1.58	1.51685	0.289385	1.7	17.7	110	80	70
323	Cairo	North Egypt	Urban	Cairo	32	1	27.7	78	45	33	257.321	5.66889	59.3	113	127	3.92241	95.4	2.48	2.355	1.07056	0.78	12.7571	53.7	41.5	6.16	1.54	4.67	5.34955	0.671312	1.32861	3.58802	4.02094	15.0789	13.5282	116.738	48.6648	15.7957	44.7929	42.0862	12.94	1.9	1.22	1.42416	0.333231	4.5	19.1	100	70	85
324	Delta	North Egypt	Rural	Cairo	32	1	25.2	71	46	25	226.727	5.48504	76.1	90	135	3.92241	102	2.48	2.33	0.915386	0.7	16.5057	57.5	41.5	9.92	2.57	4.34	5.70101	0.928805	1.48335	3.71699	4.21765	15.0789	12.2076	159.28	57.1014	22.0999	81.6371	78.876	20.69	2.55	2.13	1.75281	0.245538	2.2	22.1	120	80	65
325	Delta	North Egypt	Rural	Cairo	32	1	26.7	68	42	26	238.965	3.4627	72.6	95	138	4.0218	103.3	2.38	2.33	1.1947	0.7	8.83005	65.9	57.6	5.3	1.54	4.45	4.80041	0.682055	1.76189	2.72824	3.03852	16.0642	14.8581	181.753	28.0423	15.7957	72.3029	24.2169	15.78	2.2	2.33	1.39888	0.289385	7.6	46.1	118	82	80
326	Cairo	North Egypt	Urban	Cairo	32	1	26.5	70	45	25	214.489	2.91116	75.2	91	136	4.22057	102.3	2.45	2.325	1.1947	0.74	24.7169	65.7	41.5	15.56	4.1	4.34	5.37152	1.18573	1.14292	3.52354	4.2286	16.0642	18.8975	170.09	42.1031	19.0256	84.4251	61.0067	13.36	1.88	1.21	1.45787	0.368308	1.5	25.5	120	85	75
327	Delta	North Egypt	Rural	Cairo	32	1	20.9	78	47	31	245.083	4.38195	64.6	109	136	4.31996	105.5	2.63	2.455	1.13263	0.7	5.43848	78	73.2	11.8	3.42	5.62	4.49289	0.660568	1.45241	2.66376	3.04048	13.0902	9.59818	160.268	72.0996	21.0901	48.635	52.5976	17.61	2.52	1.06	1.2809	0.324462	0.5	65.7	122	84	64
328	Cairo	North Egypt	Urban	Cairo	32	1	22.9	62	37	25	226.727	5.66889	68.1	102	139	4.51874	109.7	2.28	2.355	0.977456	0.86	11.8646	45.5	34.2	1.71	1.03	4.78	4.14144	1.55965	0.988176	2.27686	3.15326	28.4806	9.59818	472.185	51.477	16.8924	90.9103	68.3646	11.39	3.21	1.41	1.30618	0.254308		36.8	110	75	70
329	upper Egypt	Upper Egypt	Rural	Cairo	32	1	32.8	75	50	25	245.083	3.09501	69	101	148	4.8169	112.9	2.2	1.95	1.13263	0.82	15.6132	52.3	37.2	7.87	1.54	5.73	4.97614	0.789411	1.66905	2.92169	3.30709	22.8276	10.8972	231.9	51.477	19.0256	47.6762	107.257	13.95	2.04	1.3	1.39888	0.201692	1	64.5	134	91	105
330	Cairo	North Egypt	Urban	Cairo	32	1	28.1	69	44	25	202.252	2.54346	49.6	107	143	3.42547	101.9	2.33	2.23	1.38091	0.7	6.331	48.3	42.6	4.1	0.86	3.67	3.21887	1.37813	0.709638	1.63203	2.50924	9.02386	5.78371	99.8658	42.1031	11.1456	52.4597	25.2681	18.93	1.8	1.74		0.342	9.4	85.7	120	70	90
331	Cairo	North Egypt	Urban	Cairo	32	1	25.8	57	38	19	226.727	2.17576	44.3	103	137	3.2267	112	2.2	2.25	1.13263	0.99	10.2581	55	45.3	3.08	1.37	4.11	3.19691	1.24989	0.585844	1.76099	2.61107	16.0642	7.03949	149.344	41.1657	17.9684	67.6103	54.6998	18.5	5.32	1.73	1.60112	0.289385	3.1	73.5	120	85	84
332	Cairo	North Egypt	Urban	Cairo	32	1	26.4	76	49	27	190.014	2.91116	58.4	113	138	4.31996	103.6	2.33	2.105	1.00849	0.99	5.61698	99.3	94.3	5.47	0.86	4.84	4.60272	0.671312	1.32861	2.85721	3.27411	12.0859	4.54742	143.33	56.164	19.0256	75.1101	35.7794			2.13	2.00562	0.263077	13.4	47.2	118	74	104
333	Delta	North Egypt	Rural	Cairo	33	1	22.1	59	36	23	269.558	6.03659	71.7	96	129	4.12119	99.8	2.18	2.28	0.946421	0.66	9.36556	49.6	40.8	11.97	3.59	4.45	4.1634	0.477689	0.0968553	2.64227	4.06655	15.0789	12.2076	169.112	59.9135	14.6759	42.8649	54.6998								100	75	74
334	upper Egypt	Upper Egypt	Rural	Cairo	33	1	35.3	73	45	28	330.746	5.85274	71.7	96	140	4.71751	105.2	2.6	2.475	1.16367	0.95	17.9337	59.1	41.7	6.16	1.03	4.84	5.52528	2.56074	0.988176	3.22261	4.5371	18.0189	7.03949	234.681	67.4126	20.0657	59.1153	48.393	13.43	4.17	1.18	1.76124	0.192923	2.4	41.5	118	69	100
335	upper Egypt	Upper Egypt	Rural	Cairo	33	1	24.2	72	47	25	220.608	5.48504	63.7	110	138	4.12119	104.9	2.38	2.205	1.13263	0.82	15.9702	68.7	53.3	16.25	3.42	3.84	4.25127	0.885933	1.23577	2.4918	3.0155	16.0642	12.2076	147.344	69.2874	21.0901	76.9781	57.8532	14.09	1.26	1.53	1.36517	0.228	9.1	52.6	118	84	77
336	Cairo	North Egypt	Urban	Cairo	33	1	25.8	91	58	33	190.014	4.9335	72.6	94	142	4.22057	109.8	2.9	2.45	1.47401	0.66	12.2216	97.2	85.6	7.18	1.54	5.78	6.00853	0.596075	1.91664	3.84595	4.09189	24.7246	14.8581	215.095	53.3518	24.08	115.693	58.9044	13.02	2.21	0.89	1.97191		12.2	71.9	122	78	84
337	Cairo	North Egypt	Urban	Cairo	33	1	26	69	42	27	220.608	4.5658	56.6	111	133	3.62425	102.8	2.23	2.18	1.1016	0.9	8.65155	63.9	55.8	4.96	1.03	6	5.17383	0.649823	1.01912	3.63101	4.1547	10.0536	4.54742	128.101	38.3536	17.9684	81.6371	41.0351	15.26	5.18	1.98	1.77809	0.263077	9.1	39.5	110	70	84
338	upper Egypt	Upper Egypt	Rural	Cairo	34	1	30.8	73	42	31	257.321	5.11735	56.6	110	140	4.0218	102.6	2.45	2.4	1.03953	0.78	17.5767	57.6	40.6	6.33	1.54	5.06	4.14144	1.95417	0.988176	2.1264	3.15326	18.9891	9.59818	165.191	60.8509	15.7957	49.5927	92.5407	20.08	3.22	1.29	1.68539	0.333231	1.6	25.3	108	74	113
339	Cairo	North Egypt	Urban	Cairo	34	1	32	58	50	8	324.627	3.64655	44.3	102	142	3.42547	103.9	2.23	1.98	0.915386	0.86	7.58052	51.7	44.8	3.93	0.86	3.45	4.47092	1.18573	0.926279	2.79273	3.54464	15.0789	12.2076	95.5748	43.9779	36.0011	53.4133	50.4953	9.02	2.11	0.51	0.994382	0.263077	1.4	38.4	116	76	102
340	upper Egypt	Upper Egypt	Rural	Cairo	34	1	26.5	74	47	27	238.965	3.09501	39.8	98	142	3.32609	102.5	2.43	2.255	1.00849	0.86	13.1141	71.4	58.9	11.46	3.59	3.39	4.14144	0.423805	1.5762	2.31985	2.56524	12.0859	4.54742	172.043	72.0996	15.7957	39.9634	45.2396	13.01	2.15	0.84	1.51685	0.149077	2.3	39.5	120	84	95
341	upper Egypt	Upper Egypt	Rural	Cairo	35	1	22.4	71	46	25	257.321	5.85274	58.4	110	143	4.41935	104.4	2.53	2.38	1.1016	0.82	14.7207	49.9	35.8	7.35	1.88	3.56	4.97614	2.18844	1.29766	2.62077	3.67847	20.9162	23.0006	163.225	31.7918	17.9684	58.1672	103.052	12.76	1.79	1.15	1.4073	0.149077	0.8	35.8	115	79	93
342	upper Egypt	Upper Egypt	Rural	Cairo	35	1	33.6	66	36	30	226.727	4.38195	65.5	105	142	5.51261	106.5	2.25	2.35	1.1947	0.78	5.97399	56.7	51.4	2.57	1.03	3.06	4.77844	0.864491	1.45241	2.85721	3.32604	18.9891	17.5434	199.018	168.651	42.7641	71.3659	76.7737	12.82	3.38	0.89	1.95506	0.210462	13.2	35.6	128	73	118
343	upper Egypt	Upper Egypt	Rural	Cairo	36	1	29.6	66	43	23	275.677	3.09501	54.9	107	138	5.81078	98.3	2.28	2.205	0.915386	0.82	3.11793	70.2	67.7	2.74	0.51	3.56	4.53682	1.60233	1.11197	2.55629	3.42485	16.0642	14.8581	161.254	101.159	10.2755	61.9543	38.9328	10.29	1.67	1.2	1.76966	0.315692	19.9	34	100	70	88
344	upper Egypt	Upper Egypt	Rural	Cairo	35	1	28.1	69	45	24	269.558	2.72731	58.4	110	131	4.12119	98	2.25	2.125	1.22573	0.78	4.54596	71.8	67.8	4.1	0.86	3.39	4.84434	0.617578	1.45241	3.02916	3.39194	39.5061	76.6525	182.719	67.4126	29.7581	70.4281	52.5976	13.98	1.34	0.61	1.64326	0.289385	10.8	44.9	126	70	90
345	upper Egypt	Upper Egypt	Rural	Cairo	35	1	30.1	69	47	22	349.102	7.32354	39.8	97	139	4.0218	104.2	2.45	2.275	0.853316	0.78	2.04691	74.3	72.9	3.59	0.51	4.56	4.36109	1.03592	0.833433	2.81422	3.52766	7.98339	3.33517	136.259	43.0405	11.1456	45.7552	39.984								120	80	104
346	upper Egypt	Upper Egypt	Rural	Cairo	37	1	33.1	65	44	21	306.271	3.27886	46.9	101	137	4.12119	106.7	2.48	2.38	1.34987	0.66	13.4712	59.4	46.5	7.87	1.88	6.84	3.63622	1.28196	0.957227	1.91145	2.679	18.9891	8.31171	299.933	58.9761	16.8924	33.1442	65.2112	18.57	3.01	1.85	1.13764	0.368308	1.1	46.2	124	73	123
347	Cairo	North Egypt	Urban	Cairo	39	1	28.9	74	43	31	208.371	4.9335	77.9	83	137	4.12119	103.6	2.45	2.375	1.00849	0.82	19.1833	57.6	39	8.21	2.57	4.67	4.58075	0.477689	1.91664	2.4918	2.66412	12.0859	16.1967	171.067	46.7901	16.8924	141.976	58.9044	17.79	2.48	1.08	1.09551	0.245538	1.3	20	110	70	92
348	Cairo	North Egypt	Urban	Cairo	39	1	30.4	68	39	29	238.965	3.27886	72.6	90	136	4.0218	106.6	2.38	2.405	0.977456	0.74	11.8646	65.3	54.1	5.64	1.88	4.39	5.26169	1.21781	1.5762	3.09365	3.68549	15.0789	10.8972	169.112	51.477	28.8356	67.6103	89.3873	13.82	0.81	0.76	1.22191	0.210462	6.6	62.9	100	60	105
349	upper Egypt	Upper Egypt	Rural	Cairo	39	1	29.4	74	43	31	214.489	4.1981	61.1	109	137	3.72364	105.7	2.4	2.325	1.03953	0.99	13.6497	48	34.9	8.04	2.05	4.84	3.78998	1.60233	0.864382	1.99743	2.9256	18.9891	12.2076	186.576	68.35	29.7581	45.7552	63.1089	18.12	2.74	1.03	2.18258	0.315692	1.9	41.9	123	86	104
350	upper Egypt	Upper Egypt	Rural	Cairo	39	1	41.7	68	40	28	300.152	2.91116	50.4	102	137	4.91629	103.6	2.38	2.38	0.977456	0.9	9.18706	58	49.4	3.93	1.37	3.78	5.21776	1.82629	1.17387	3.09365	4.04389	17.0441	12.2076	159.28	46.7901	20.0657	74.175	50.4953	14.83	1.78	0.59	1.94663	0.280615	12.7	33.3	125	90	117
351	upper Egypt	Upper Egypt	Rural	Cairo	39	1	23.5	69	41	28	159.421	2.17576	54.9	105	134	4.22057	101	2.35	2.325	0.977456	0.78	2.76092	71.6	69.5	4.79	1.54	3.67	5.15186	1.07874	1.5143	3.09365	3.63756	23.7778	16.1967	243.911	58.0387	21.0901	80.7066	61.0067	15.39	1.92	2.48	1.60955	0.228	1.3	35.2	110	70	95
352	Cairo	North Egypt	Urban	Cairo	36	1	24.5	69	43	26	214.489	5.85274	56.6	109	139	4.41935	105.4	2.38	2.305	1.25677	0.74	12.0431	70.5	59.1	7.18	2.05	4.5	4.47092	0.553049	1.45241	2.68525	3.01852	18.0189	13.5282	156.31	58.0387	21.0901	61.0088	71.518	11.52	2.47	1.93	1.12921	0.201692	1.2	83.1	120	80	70
353	Cairo	North Egypt	Urban	Cairo	36	1	24.7	78	48	30	214.489	3.27886	62.8	110	135	4.12119	104.4	2.63	2.43	1.00849	0.95	14.7207	58.5	44.4	12.48	3.42	4.95	5.30562	0.843045	1.45241	3.37308	3.85322	20.9162	31.3608	169.112	80.5361	61.4543	94.6042	97.7964	15.24	2.14	1.72	1.01966	0.263077	1	112.2	110	80	80
354	upper Egypt	Upper Egypt	Rural	Cairo	36	1	37.4	52	32	20	220.608	3.8304	48.7	103	143	4.22057	87.3	2.33	2.53	1.16367	0.7	20.6113	53.3	33.3	8.04	2.57	3.17	4.20733	0.563808	1.54525	2.36284	2.66208	37.6901	47.0953	201.87	47.7275	36.866	49.5927	31.5749	12.35	1.41	1.02	0.960674		1	31.1	120	80	118
355	upper Egypt	Upper Egypt	Rural	Cairo	36	1	22.9	68	37	31	177.777	3.64655	54.9	107	138	3.42547	105.6	2.35	2.425	0.977456	0.62	5.08147	42.8	38.3	4.28	1.03	3.22	3.68016	0.477689	1.11197	2.16939	2.56819	15.0789	5.78371	155.319	35.5414	12.355	66.6696	47.3419	12.03	2.02	1.3	1.42416	0.219231	2.8	34.2	110	70	74
356	upper Egypt	Upper Egypt	Rural	Cairo	36	1	31.3	65	43	22	208.371	2.72731	48.7	103	142	4.41935	101.7	2.25	2.175	1.07056	0.78	4.01045	49.4	46	3.08	0.86	3.39	5.32759	2.25229	0.988176	3.15813	4.33941	14.0877	17.5434	190.418	56.164	26.0129	80.7066	73.6203	15.82	2.11	0.81	2.03933	0.324462	12.5	42.3	110	80	100
357	upper Egypt	Upper Egypt	Rural	Cairo	39	1	23.3	70	43	27	226.727	2.54346	52.2	104	141	3.82302	91.1	2.33	2.255	1.22573	0.66	9.90107	68.7	59.4	3.93	0.86	2.95	4.82238	2.10327	1.39051	2.44882	3.43187	12.0859	7.03949	152.336	50.5396	12.355	48.635	36.8305	13.29	3.91	0.38	1.73596	0.201692	23.9	26	110	80	82
358	upper Egypt	Upper Egypt	Rural	Cairo	39	1	25.6	74	44	30	220.608	3.8304	69	96	136	4.12119	104.6	2.28	2.18	0.946421	0.86	9.00855	51.2	42.8	4.79	0.86	4.67	3.94375	1.07874	1.05007	2.23387	2.89367	15.0789	10.8972	188.499	87.0978	16.8924	112.043	43.1374	19.35	2.84	1.08	1.71067	0.131538	3.9		118	82	67
359	upper Egypt	Upper Egypt	Rural	Cairo	39	1	24.3	66	46	20	294.033	3.8304	56.6	106	138	3.92241	103.5	2.3	2.15	1.13263	0.99	7.22352	71.6	65	3.76	1.03	5.12	5.98656	2.33742	1.01912	3.73848	4.96744	21.8738	16.1967	170.09	39.2909	16.8924	55.3177	38.9328	14.56	1.84	1.33	1.32303	0.219231	1.4	48.4	129	61	102
360	upper Egypt	Upper Egypt	Rural	Cairo	39	1	27		40		238.965	3.4627	67.3	99	134	3.92241	97.6	2.08	2.08	0.760212	0.74	7.22352	55.7	49	5.3	1.03		4.31716	0.864491	1.08102	2.66376	3.23614	12.0859	4.54742	141.316	52.4144	14.6759	76.9781	58.9044	13.45	2.7	0.99	1.42416	0.219231	3.5	37.1	120	80	86
361	Cairo	North Egypt	Urban	Cairo	30	0	34	70	45	25	404.171	5.66889	88.5	101	138	4.51874	101.1	2.45	2.325	1.03953	0.7	20.6113	63.2	43.1	10.6	3.08	6.12	5.7669	2.27358	0.988176	3.58802	4.77873	33.1143	67.6802	151.34	62.7257	56.2009	195.527	51.5464	10.82	2.55	0.82	1.39045	0.175385	6.3	73.8	140	96	88
362	Delta	North Egypt	Rural	Cairo	30	0	29.4	63	42	21	324.627	4.1981	79.7	114	131	3.82302	101.3	2.23	2.18	0.915386	0.78	11.3291	43.7	32.9	11.63	3.59	4.89	4.07554	0.563808	0.988176	2.62077	3.08736	21.8738	32.7713	148.345	56.164	41.1049	77.9112	56.8021	11.63	2.23	1.62	1.1882	0.306923	1.3	54.8	128	80	76
363	upper Egypt	Upper Egypt	Rural	Cairo	30	0	28.4	74	50	24	361.34	4.9335	72.6	119	140	4.8169	101.4	2.53	2.28	1.03953	0.9	6.68801	64.4	58.4	4.79	1.03	11.45	7.96348	7.30051	1.26671	3.50204	6.69677	28.4806	47.0953	229.114	101.159	70.1666	128.42	85.1828								120	78	100
364	upper Egypt	Upper Egypt	Rural	Cairo	30	0	26.5	82	58	24	410.29	7.50739	92.9	95	145	5.21445	117.9	2.8	2.35	1.2878	0.9	9.72257	77.5	68.4	10.77	2.05	6.28	5.10793	3.48446	1.29766	2.23387	3.81027	23.7778	35.6053	204.716	94.597	35.13	103.803	98.8475	13.53	2.15	1.46	2.04775	0.306923	1.9	58.4	130	90	88
365	Cairo	North Egypt	Urban	Cairo	30	0	31.2	72	48	24	275.677	3.64655	74.3	118	131	4.51874	98.5	2.35	2.15	1.31884	0.9	8.29454	65.5	57.8	9.41	2.91	4.45	5.8328	1.75166	1.45241	3.52354	4.3804	20.9162	27.1574	318.499	71.1622	47.6328	161.727	28.4215	12.34	2.97	0.88	1.66011	0.298154	2.2	34.2	120	80	96
366	Cairo	North Egypt	Urban	Cairo	30	0	24.2	76	50	26	275.677	3.8304	85	106	136	4.71751	99.5	2.55	2.3	1.47401	0.86	25.6094	53.2	28.1	11.8	3.42	5.23	5.17383	0.93952	1.45241	3.22261	3.72142	39.5061	28.5537	298.155	115.22	37.7249	287.344	113.563								120	80	86
367	Delta	North Egypt	Rural	Cairo	31	0	28	71	44	27	361.34	4.74965	87.6	101	134	3.92241	98.9	2.48	2.38	0.977456	0.74	18.6478	57.5	39.4	14.54	4.1	4.39	4.09751	1.51695	1.23577	2.08341	2.86174	17.0441	16.1967	145.339	59.9135	30.6723	102.886	113.563	12.13	3.16	1.24	1.31461	0.271846	0.5	43.8	107	73	75
368	upper Egypt	Upper Egypt	Rural	Cairo	31	0	26.6	74	48	26	275.677	6.40429	82.3	109	140	4.41935	103.7	2.38	2.18	1.03953	0.86	14.1852	51.7	38.1	5.81	1.54	3.61	4.66862	0.885933	1.54525	2.68525	3.12336	18.0189	10.8972	237.456	71.1622	15.7957	89.9855	103.052	15.56	2.38	0.73	1.21348	0.254308	0.5	54.1	125	82	88
369	upper Egypt	Upper Egypt	Rural	Cairo	31	0	26.9	77	55	22	434.765	5.11735	118.6	70	142	4.10131	106.6	2.58	2.205	1.13263	0.86	10.0796	62.5	53	19.49	4.96	4.56	4.55879	1.02521	1.5143	2.53479	3.04448	22.8276	37.0285	183.685	66.4753	62.1938	116.605	67.3135								120	80	68
370	upper Egypt	Upper Egypt	Rural	Cairo	32	0	27.4	73	45	28	275.677	4.01425	65.5	122	143	3.82302	103.5	2.48	2.355	0.977456	0.62	6.331	58.4	52.6	4.62	1.03	4.67	3.96571	2.06068	0.864382	1.99743	3.10133	35.8661	63.2253	172.043	51.477	22.0999	147.377	16.859								132	84	90
371	Cairo	North Egypt	Urban	Cairo	32	0	27	67	48	19	245.083	4.01425	75.2	115	142	5.01568	106.6	2.45	2.25	1.34987	1.19	19.3618	68.2	49.4	7.87	2.05	4.39	4.49289	0.810868	2.04043	2.19088	2.45246	13.0902	4.54742	148.345	67.4126	24.08	101.967	65.2112	10.51	2.25	0.81	0.94382	0.175385	0.5	79.9	120	80	96
372	Cairo	North Egypt	Urban	Cairo	32	0	22.3	68	44	24	220.608	2.35961	60.2	126	142	3.32609	104	2.4	2.3	0.853316	0.86	4.54596	55.8	51.9	5.47	1.54	3.45	3.76802	0.682055	0.89533	2.31985	2.87269	10.0536	4.54742	78.0624	50.5396	22.0999	59.1153	35.7794	12.61	2.02	1.2	1.71067	0.394615	8.4	66.6	128	78	86
373	Cairo	North Egypt	Urban	Cairo	33	0	26.6	69	44	25	312.39	2.91116	79.7	112	135	3.92241	99.6	2.45	2.35	0.977456	0.82	10.9721	63.5	53.2	7.18	2.91	4.45	4.49289	0.725012	1.6381	2.5133	2.85479	12.0859	23.0006	123.99	49.6022	17.9684	87.2079	110.41	13.22	2.99	1.83	1.27247	0.228	1.2	16.8	120	74	68
374	upper Egypt	Upper Egypt	Rural	Cairo	33	0	25.9	83	47	36	294.033	7.69123	115.1	72	134	4.51874	105.1	2.28	2.105	1.44298	1.15	21.6823	43.5	22.4	3.76	1.03	4.5	4.38306	3.44204	0.988176	1.76099	3.39488	27.546	14.8581	287.448	108.658	16.8924	160.832	129.33		1.43	2.08	1.22191	0.184154	1.7		104	80	92
375	Delta	North Egypt	Rural	Cairo	34	0	31.8	70	44	26	428.646	7.87508	97.4	87	135	4.51874	101.4	2.4	2.3	1.00849	0.74	14.5422	68.2	54.2	6.67	2.05	4.84	5.92066	1.33539	1.01912	4.08239	4.90154	20.9162	34.1862	171.067	53.3518	28.8356	242.124	88.3362	11.92	1.51	2.53	2.01404	0.552462	10.1		118	79	109
376	Cairo	North Egypt	Urban	Cairo	34	0	24.2	68	47	21	361.34	4.9335	82.3	107	139	4.12119	105.2	2.55	2.375	1.22573	0.9	14.8992	51.7	37.4	23.09	4.62	4.28	4.53682	2.33742	0.89533	2.40583	3.64149	18.9891	10.8972	237.456	49.6022	21.0901	118.427	114.615	10.22	1.47	1.03	1.38202	0.254308	2.3	32.4	130	85	74
377	upper Egypt	Upper Egypt	Rural	Cairo	34	0	35.1	83	46	37	404.171	3.09501	65.5	120	149	4.0218	96.4	2.55	2.4	1.07056	0.78	7.04501	60.1	53.7	5.99	1.54	4.89	4.2952	1.37813	0.926279	2.53479	3.36892	22.8276	35.6053	206.609	89.91	35.13	152.767	102.001	20.09	4.35	0.91	1.77809	0.350769	15.3	94	150	100	102
378	upper Egypt	Upper Egypt	Rural	Cairo	34	0	23.5	68	43	25	324.627	4.74965	68.1	118	143	4.41935	108.8	2.53	2.455	0.915386	0.74	17.3982	63.9	47.1	16.25	3.42	5.28	5.19579	3.06004	1.14292	2.59928	4.05287	23.7778	25.7664	156.31	78.6613	31.5785	150.074	99.8987	13.56	3.06	1.1	1.48315	0.254308	0.7	33.2	138	94	98
379	Cairo	North Egypt	Urban	Cairo	34	0	25.2	74	44	30	416.409	5.85274	84.1	104	133	4.61813	99.8	2.08	1.98	1.07056	0.78	13.6497	68.6	55.5	15.73	3.08	4.45	5.65707	1.17503	1.05007	3.86745	4.607	15.0789	7.03949	174.966	73.037	40.2678	38.9936	80.9782	12.7	3.82	1.09	1.76124	0.377077	1.7	53.5	130	80	99
380	Cairo	North Egypt	Urban	Cairo	34	0		75	41	34	171.658	7.50739	87.6		140	4.0218	102.5	2.18	2.155	0.915386	0.74	9.54407	61.4	52.4	9.41	2.05	5	4.00964	0.423805	1.26671	2.40583	2.74293	27.546	9.59818	89.0765	53.3518	22.0999	61.9543	174.529	16.57	2.45	1.18	1.80337	0.149077	8.3	70.9
381	Cairo	North Egypt	Urban	Cairo	35	0	30.5	76	50	26	465.359	5.3012	90.3	95	143	4.51874	102.3	2.6	2.35	1.16367	0.7	16.8627	72.7	56.4	20.69	4.96	6.73	5.54725	2.22037	1.26671	3.20112	4.28053	39.5061	93.2955	183.685	80.5361	46.027	57.2183	43.1374	11.73	1.34	0.56	2.0309	0.420923	5.9	25.6	120	80	111
382	upper Egypt	Upper Egypt	Rural	Cairo	35	0	26.1	63	42	21	312.39	5.85274	83.2	105	139	4.0218	96	2.2	2.15	0.977456	0.82	8.83005	54.1	45.8	4.28	1.03	3.11	4.71255	2.50758	0.957227	2.47031	3.75532	24.7246	21.6265	224.457	84.2857	28.8356	160.832	70.4669	12.16	1.85	0.9	1.11236	0.201692	0.8	50.5	120	80	93
383	upper Egypt	Upper Egypt	Rural	Cairo	35	0	26.2	69	43	26	342.984	3.09501	40.7	145	140	4.12119	107.4	2.48	2.405	0.884351	1.03	8.83005	78.4	70.2	1.88	0.86	4.39	4.60272	1.03592	0.926279	2.98618	3.67644	17.0441	4.54742	250.337	63.6631	22.0999	61.9543	132.484	13.55	1.93	0.46	2.05618	0.394615	1.7	39.9	141	86	101
384	Cairo	North Egypt	Urban	Cairo	36	0	33.2	66	43	23	294.033	3.8304	80.5	108	136	4.0218	103.8	2.4	2.325	0.915386	0.78	9.00855	62.8	54.4	7.01	2.39	4.95	4.51486	0.810868	1.01912	2.92169	3.49573	19.9547	47.0953	164.208	63.6631	27.9042	134.756	79.9271		2.02	0.55	1.50843	0.236769	0.6	18.9	140	90	108
385	Delta	North Egypt	Rural	Cairo	36	0	27.5	71	46	25	306.271	4.1981	87.6	98	132	3.42547	98.8	2.45	2.3	0.667107		16.3272	64.6	48.9	11.8	3.93	5.39	5.26169	0.563808	1.69999	3.2871	3.5617	18.9891	23.0006	166.173	56.164	21.0901	103.803	48.393	12.36	1.53	2.41	1.3736	0.298154	5.1	50.4	132	85	87
386	upper Egypt	Upper Egypt	Rural	Cairo	36	0	28.3	68	42	26	355.221	3.27886	62.8	121	134	3.92241	102.3	2.33	2.28	0.915386	0.66	15.2562	74.6	60	20.18	5.64	4.34	4.49289	1.2392	0.988176	2.74974	3.50471	52.9116	58.793	253.082	89.91	20.0657	980.031	55.751	12.08	3.63	1.68	1.51685	0.377077	3.7	32.7	125	62	84
387	Cairo	North Egypt	Urban	Cairo	36	0	23	70	46	24	300.152	4.9335	89.4	95	137	4.12119	104.2	2.5	2.35	1.16367	0.86	14.0067	51.6	38.1	6.84	2.39	5.06	5.45938	4.53325	0.988176	2.36284	4.47121	21.8738	18.8975	278.475	60.8509	37.7249	118.427	54.6998	12.49	3.04	0.91	1.61798	0.306923	1.9	46.9	120	80	95
388	upper Egypt	Upper Egypt	Rural	Cairo	37	0	21.5	73	46	27	312.39	4.5658	84.1	102	141	4.31996	106	2.43	2.28	1.00849	0.78	11.6861	64.1	53	15.39	4.45	5.06	4.2952	0.875213	1.01912	2.68525	3.27607	18.9891	20.2587	164.208	50.5396	22.0999	84.4251	73.6203	13.09	2.39	0.49	0.935393	0.210462	0.5	54.6	117	81	65
389	Delta	North Egypt	Rural	Cairo	37	0	19.6	77	47	30	263.44	4.01425	72.6	113	145	4.51874	106	2.58	2.405	1.07056	0.86	8.47304	67.3	59.4	6.16	1.37	4.61	5.064	1.2392	1.26671	3.11514	3.79729	24.7246	42.7598	173.018	97.4091	57.7162	76.0444	135.637								120	80	74
390	upper Egypt	Upper Egypt	Rural	Cairo	38	0	30	61	42	19	416.409	5.85274	85	100	137	3.82302	88.8	2.33	2.28	0.946421	0.66	11.3291	53.7	43	6.67	1.88	3.95	3.98768	2.44378	0.802484	1.88996	3.18519	23.7778	31.3608	182.719	71.1622	20.0657	131.138	94.643	11.48	1.55	0.9	1.4073	0.254308	5.5	47.5	150	90	100
391	upper Egypt	Upper Egypt	Rural	Cairo	38	0	31.1	64	42	22	269.558	5.3012	50.4	130	136	4.0218	96.1	2.15	2.1	0.791247	0.66	11.3291	59.4	48.7	5.47	1.37	4.17	5.28366	0.928805	1.60715	3.22261	3.67651	19.9547	38.4557	201.87	88.0352	14.6759	63.8428	50.4953		2.64	0.8	1.58427	0.420923	7.7	55.2	144	90	90
392	upper Egypt	Upper Egypt	Rural	Cairo	38	0	30.1	86	57	29	379.696	5.11735	102.7	79	145	4.51874	118.8	2.75	2.325	1.53608	1.03	10.6151	77.5	67.5	2.57	0.86	6.06	5.43742	2.85828	1.20482	2.8787	4.2326	57.3086	70.6619	353.376	111.47	33.3682	178.673	46.2908	17.92	1.85	2.99	1.3736	0.149077	2.2	35.1	135	95	64
393	Cairo	North Egypt	Urban	Cairo	38	0	26.5	76	51	25	342.984	6.03659	81.4	105	142	5.11506	104.4	2.3	2.025	0.884351	1.19	12.7571	73.2	61	5.3	1.03	4.56	6.88716	1.59166	1.23577	4.77021	5.65139	16.0642	7.03949	89.0765	58.0387	36.866	146.478	42.0862	14.97	1.68	0.61	2.25843	0.333231	1.3	38.4	130	80	89
394	upper Egypt	Upper Egypt	Rural	Cairo	39	0	26.2	77	48	29	226.727	3.4627	68.1	114	147	4.51874	104	2.58	2.38	1.03953	0.86	13.4712	57.8	44.9	13	3.42	4.95	5.39349	0.810868	1.42146	3.50204	3.97203	23.7778	32.7713	167.154	78.6613	60.7122	93.6815	90.4384	15.81	2.55	1.56	1.41573	0.263077	1.9	69.5	135	75	94
395	upper Egypt	Upper Egypt	Rural	Cairo	39	0	30.1	68	47	21	410.29	3.27886	82.3	103	136	4.12119	98.1	2.35	2.175	1.1016	0.78	13.4712	51.6	38.7	8.55	2.39	4.84	5.30562	1.82629	1.08102	3.24411	4.2246	31.2683	70.6619	199.018	74.9118	38.578	185.78	27.3703	13.77	2.3	0.58	1.30618	0.210462	1.6	38.5	148	90	110
396	Cairo	North Egypt	Urban	Cairo	39	0	23	77	49	28	447.003	8.05893	93.8	88	138	4.91629	99.3	2.23	2.005	1.03953	1.03	13.8282	76.4	63.2	4.45	1.03	4	7.26058	2.45442	0.957227	4.98516	6.30335	23.7778	10.8972	150.343	61.7883	34.2525	96.448	103.052	13.46	2.22	1.09	1.50843	0.289385	3.7	84.2	120	78	64
397	Cairo	North Egypt	Urban	Cairo	31	0	26	59	46	13	85.9953	2.91116	39.8	151	136	4.22057	100.2	2.53	2.38	1.2878	0.9	4.90297	55.3	51	5.13	2.05	3.56	2.99922	0.864491	1.6381	0.987193	1.36112	28.4806	12.2076	262.198	193.023	23.0962	176.893	63.1089	16.8	4.15	1.39	2.00562	0.298154	16.5	63.3	106	79	101
398	Delta	North Egypt	Rural	Cairo	32	0	22.7	58	38	20	220.608	5.66889	43.4	145	143	3.72364	104.8	2.38	2.43	1.1016	0.82	14.5422	53.9	39.9	8.04	2.39	7.06	4.31716	0.853769	1.5143	2.36284	2.80286	16.0642	16.1967	229.114	73.9744	23.0962	16.188	51.5464	8.15	2.04	0.47	1.2809	0.298154	4.2	90.3	110	80	88
399	Cairo	North Egypt	Urban	Cairo	33	0	27.1	66	40	26	196.133	5.48504	63.7	123	142	3.52486	104.4	2.23	2.23	1.07056	0.82	10.2581	41.5	31.9	4.62	1.37	4.28	5.7669	1.46357	1.26671	3.71699	4.50019	12.0859	5.78371	138.285	68.35	14.6759	50.5494	69.4157	13.99	3.41	0.63	1.49157	0.140308	1.4	43.3	100	80	90
400	Cairo	North Egypt	Urban	Cairo	34	0	23.5	62	42	20	306.271	4.01425	65.5	120	140	4.12119	109	2.23	2.18	0.822282	0.86	5.61698	43.3	38.3	7.35	2.05	3.22	3.83392	0.757217	1.01912	2.27686	2.81479	18.9891	12.2076	219.784	61.7883	20.0657	93.6815	41.0351	15.02	3.43	1.3	2.13202	0.359538	8.7	29.6	110	80	98
401	Delta	North Egypt	Rural	Cairo	35	0	24.8	69	47	22	251.202	4.1981	68.1	117	138	4.41935	101	2.33	2.155	1.47401	0.78	6.68801	79.3	73.2	12.48	4.1	4.56	3.3287	1.0145	0.833433	1.80398	2.49527	14.0877	9.59818	156.31	76.7866	25.052	150.074	100.95								120	80	82
402	Delta	North Egypt	Rural	Cairo	36	0	25.8	67	41	26	177.777	4.1981	69.9	116	135	4.61813	105	2.33	2.305	1.1016	0.82	2.76092	59.6	57.5	4.28	1.03	3.39	3.57033	0.843045	0.833433	2.1049	2.73689	17.0441	5.78371	114.653	63.6631	14.6759	89.9855	51.5464								140	103	82
403	Cairo	North Egypt	Urban	Cairo	37	0	28	58	33	25	336.865	4.5658	69.9	115	137	4.31996	103.3	2.35	2.525	0.977456	0.7	7.58052	33.3	26.3	6.84	2.39	4.67	2.64776	0.767949	0.647741	1.37409	2.00002	39.5061	17.5434	193.292	59.9135	22.0999	61.0088	58.9044								116	65	94
404	Cairo	North Egypt	Urban	Cairo	38	0	24.9	83	40	43	232.846	6.22044	70.8	114	136	4.12119	105.7	2.63	2.63	1.78436	0.95	6.15249	58.5	53	4.45	1.54	4	4.20733	0.520763	1.05007	2.70675	3.15726	15.0789	7.03949	177.88	97.4091	41.1049	89.0602	66.2623								100	70	90
405	Cairo	North Egypt	Urban	Cairo	39	0	26.5	67	37	30	312.39	3.64655	70.8	112	135	5.11506	106.5	2.35	2.425	1.75333	0.86	12.0431	43.7	32.2	4.62	0.51	3.84	5.23973	1.04662	0.926279	3.60951	4.31345	24.7246	10.8972	242.069	131.155	23.0962	126.607	54.6998								110	80	102
406	Cairo	North Egypt	Urban	Cairo	35	0	26.2	66	39	27	208.371	4.01425	73.5	114	132	4.51874	105.3	2.25	2.275	1.44298	0.82	7.93753	58.5	51.2	5.81	2.39	3.67	3.98768	1.28196	1.08102	2.16939	2.90665	17.0441	12.2076	107.302	74.9118	37.7249	38.0224	98.8475								100	70	104
407	Cairo	North Egypt	Urban	Cairo	36	0	29.3	55	33	22	275.677	3.8304	73.5	113	137	5.21445	95.6	2.13	2.305	1.31884	0.74	10.0796	43.7	34.2	13	3.59	3.95	3.65819	0.971661	0.833433	2.14789	2.82476	15.0789	16.1967	176.909	71.1622	38.578	20.2436	33.6771	17.73	2.94	3.29	1.26404	0.157846	9.9	63.9	120	80	110
408	Cairo	North Egypt	Urban	Cairo	37	0	29.7	81	44	37	208.371	4.5658	76.1	111	143	5.11506	103.9	2.65	2.55	1.66022	1.03	9.36556	57.1	48.3	6.5	0.86	3.45	4.38306	0.778681	1.17387	2.70675	3.20919	36.7791	16.1967	175.938	69.2874	27.9042	169.766	66.2623	11.52		0.63	1.55899	0.482308	11.5	66	118	82	104
409	Cairo	North Egypt	Urban	Cairo	38	0	26.7	65	41	24	355.221	4.5658	77.9	109	138	4.51874	99.1	2.3	2.275	1.2878	0.9	17.2197	47.1	30.4	8.55	2.05	4.06	4.73451	3.86609	0.771536	2.08341	3.96298	14.0877	12.2076	111.513	94.597	46.027	50.5494	56.8021								120	85	80
410	upper Egypt	Upper Egypt	Rural	Cairo	40	1	32	67	37	30	147.183	4.01425	63.7	105	138	5.21445	106.1	1.95	2.025	1.03953	0.7	3.65344	49.6	46.5	8.04	2.05	4.73	4.09751	0.810868	1.32861	2.29835	2.76889	18.0189	12.2076	205.663	40.2283	17.9684	67.6103	84.1316	14.76	3.26	1.42	1.02809	0.210462	0.5	54.5	144	97	100
411	Cairo	North Egypt	Urban	Cairo	40	1	40.4	72	41	31	318.509	4.38195	63.7	105	136	4.0218	106.7	2.48	2.455	0.915386	0.82	12.9356	53	40.6	14.88	3.08	5.12	5.10793	1.11084	1.48335	3.05066	3.62458	17.0441	18.8975	263.107	73.037	19.0256	53.4133	57.8532	14.85	2.69	1.69	1.29775	0.350769	1.9	80.7	107	70	112
412	Cairo	North Egypt	Urban	Cairo	40	1	29.4	70	42	28	171.658	3.8304	61.1	108	149	4.51874	101.3	2.43	2.38	0.915386	0.74	11.3291	72.1	61.4	7.35	2.39	5.06	4.73451	1.33539	1.54525	2.55629	3.18926	15.0789	21.6265	211.331	57.1014	19.0256	68.5503	65.2112	14.23	1.34	1.53	1.60112	0.210462	6.8	44.5	130	88	80
413	upper Egypt	Upper Egypt	Rural	Cairo	40	1	19.1	75	45	30	110.47	3.09501	62.8	107	138	4.0218	101.7	2.43	2.305	1.1947	0.82	3.83194	63.7	60.5	3.59	1.03	4.11	4.44896	1.26058	1.39051	2.42732	3.05845	20.9162	10.8972	160.268	65.5379	13.5302	78.8436	125.126	17.7	2.55	1.08	1.31461	0.157846	0.8	52	90	60	90
414	upper Egypt	Upper Egypt	Rural	Cairo	40	1	30.1	61	37	24	196.133	4.74965	52.2	103	134	4.8169	101.4	2.25	2.325	0.977456	0.78	3.29643	52.3	49.6	7.7	2.05	3.95	3.28477	0.639076	1.11197	1.718	2.1728	42.2163	69.1699	173.018	42.1031	13.5302	56.2685	22.1147	12.98	1.96	2.22	1.55899	0.298154	27.6	39.2	150	100	90
415	upper Egypt	Upper Egypt	Rural	Cairo	40	1	29	74	38	36	349.102	3.27886	54	104	140	3.72364	100.9	2.45	2.5	0.791247	0.7	6.331	53.3	47.6	3.42	0.86	3.67	4.44896	1.4956	0.988176	2.59928	3.46078	17.0441	18.8975	188.499	65.5379	19.0256	112.043	45.2396	11.05	2.88	0.64	1.66011	0.403385	6.9	70.1	128	84	95
416	upper Egypt	Upper Egypt	Rural	Cairo	40	1	23	65	42	23	141.064	1.99191	50.4	102	136	3.82302	96.6	2.25	2.2	1.07056	0.78	7.58052	47.8	40.8	5.13	1.03	4	3.15298	0.445365	0.988176	1.76099	2.1648	13.0902	24.3807	230.043	83.3483	9.89588	182.228	64.1601	15.54	2.4	1.85	1.19663	0.201692	1.2	98.1	114	75	76
417	Delta	North Egypt	Rural	Cairo	40	1	27.6	75	47	28	196.133	3.27886	64.6	103	140	4.51874	106.9	2.23	2.055	1.00849	0.82	12.7571	66.4	54.2	5.81	1.03	4.34	4.07554	0.596075	1.5143	2.23387	2.56124	17.0441	4.54742	171.067	60.8509	17.9684	49.5927	88.3362	15.89	2.27	1.44	1.33989		0.6	61	136	89	106
418	upper Egypt	Upper Egypt	Rural	Cairo	40	1	21	73	44	29	330.746	5.3012	53.1	103	134	3.02792	105.1	2.25	2.15	1.34987	0.99	11.5076	64.6	53.7	3.59	1.03	3.45	4.03161	0.896652	0.833433	2.53479	3.19818	12.0859	12.2076	83.5999	18.6684	14.6759	42.8649	46.2908	15.68	1.51	3.24	2.17416	0.403385	3.9	35.4	130	85	77
419	upper Egypt	Upper Egypt	Rural	Cairo	40	1	25.4	68	45	23	214.489	4.1981	50.4	102	142	5.31384		2.5	2.375	1.22573	0.74	6.5095	59.4	53.5	1.71	0.51	4.73	3.54836	1.32471	0.771536	1.93295	2.77683	18.0189	9.59818	242.99	33.6666	19.0256	78.8436	59.9555	17.03	3.55	3.3	1.70225	0.254308	6.5	35.6	137	86	92
420	Delta	North Egypt	Rural	Cairo	41	1	35	66	38	28	214.489	7.32354	65.5	101	135	4.61813	101.3	2.23	2.28	0.977456	0.78	12.9356	68.9	56.6	2.39	1.03	4.23	5.8987	0.93952	1.5762	3.84595	4.3225	18.9891	18.8975	177.88	44.9153	31.5785	66.6696	48.393	12.55	2.12	1.65	1.69382	0.464769	2.6	18.4	99	70	92
421	upper Egypt	Upper Egypt	Rural	Cairo	41	1	25	68	42	26	306.271	6.40429	54.9	104	139	4.0218	100.4	2.35	2.3	1.2878	0.95	12.0431	49	37.6	6.5	1.54	3.84	4.33913	1.50628	0.864382	2.57778	3.47475	11.074	3.33517	141.316	61.7883	15.7957	35.1001	22.1147	15.38	2.59	0.71	1.6264	0.263077	0.8	35.1	120	70	84
422	Cairo	North Egypt	Urban	Cairo	42	1	31.7	64	41	23	298.928	4.1981	80.5	78	141	4.31996	108.6	2.38	2.355	1.03953	0.82	14.5422	53	39	8.72	4.1	4.84	4.47092	0.628328	1.6381	2.5133	2.83283	16.0642	13.5282	159.28	36.4788	14.6759	59.1153	64.1601	11.1	1.68	0.68	1.04494	0.210462	3	64	135	95	110
423	upper Egypt	Upper Egypt	Rural	Cairo	42	1	33.7	74	45	29	208.371	4.5658	59.3	106	140	4.41935	106.3	2.58	2.455	1.25677	0.74	15.0777	48.7	34.2	6.67	2.05	4.45	4.51486	0.628328	1.48335	2.66376	3.0315	19.9547	5.78371	266.736	76.7866	19.0256	74.175	70.4669								137	89	105
424	upper Egypt	Upper Egypt	Rural	Cairo	42	1	29.1	75	46	29	294.033	4.38195	65.5	100	142	4.31996	108.2	2.6	2.45	1.1016	0.86	8.47304	78.8	70.9	3.59	1.03	5.12	5.87673	1.69834	1.48335	3.56653	4.39338	22.8276	9.59818	275.773	57.1014	26.0129	140.173									131	90	101
425	upper Egypt	Upper Egypt	Rural	Cairo	42	1	26.3	69	44	25	287.915	4.38195	69	94	150	4.22057	114.6	2.48	2.38	0.915386	0.86	12.9356	64.4	52.1	10.26	2.05	3.89	4.51486	1.613	1.05007	2.57778	3.46478	31.2683	28.5537	181.753	73.037	36.0011	61.9543	78.876	14.61	2.76	1.08	1.64326	0.245538	1.9	54.5	135	75	90
426	upper Egypt	Upper Egypt	Rural	Cairo	42	1	26.7	68	42	26	159.421	2.17576	52.2	101	140	5.51261	103.5	2.5	2.45	1.07056	0.82	16.6842	44.6	28.5	5.99	1.54	3.84	3.85588	1.2392	1.26671	1.93295	2.58917	18.9891	12.2076	201.87	48.6648	16.8924	88.1343	86.2339	14.15	1.61	0.54	1.73596	0.210462	2.8	52.1	134	84	82
427	upper Egypt	Upper Egypt	Rural	Cairo	42	1	30.5	81	51	30	342.984	4.01425	64.6	102	150	4.71751	115	2.65	2.375	1.03953	0.82	7.40202	6.8	0	4.79	1.03	4.61	5.98656	2.75205	1.5762	3.20112	4.41036	19.9547	21.6265	189.459	76.7866	19.0256	76.0444	71.518	17.09	2.69	1.41	2.06461	0.394615	3.5	54.8	110	78	93
428	upper Egypt	Upper Egypt	Rural	Cairo	42	1	30.5	69	43	26	214.489	3.8304	77	82	134	4.12119	103.2	2.35	2.275	1.25677	0.82	14.5422	54.1	40.1	5.99	1.54	4.45	4.25127	0.509997	1.42146	2.5133	2.82981	16.0642	8.31171	132.19	45.8527	14.6759	86.2809	41.0351	12.62	1.77	1.53	1.46629	0.324462	1.6	45.6	116	74	108
429	Cairo	North Egypt	Urban	Cairo	42	1	28.9	66	41	25	281.796	3.27886	52.2	101	136	3.72364	105.2	2.4	2.375	1.00849	0.74	7.58052	63	56	5.47	1.37	3.61	6.22818	1.48493	1.29766	4.12538	4.93052	17.0441	5.78371	83.5999	46.7901	41.9369	51.5051	50.4953	9.07	2.21	0.85	1.35674	0.350769	4.3	49.9	122	80	92
430	Cairo	North Egypt	Urban	Cairo	44	1	27.2	71	41	30	226.727	3.27886	59.3	104	135	4.22057	105.2	2.4	2.375	0.791247	0.82	12.5786	83.1	71.1	4.62	2.05	4.84	4.84434	2.42251	1.17387	2.4918	3.67047	41.3147	87.2165	290.131	88.9726	65.1262	37.0498	58.9044	11.36	2.53	1.3	1.30618	0.219231	10.4	81.2	126	91	96
431	upper Egypt	Upper Egypt	Rural	Cairo	44	1	27.6	67	44	23	159.421	3.8304	60.2	105	132	4.22057	102.6	2.5	2.4	1.03953	0.95	15.2562	54.2	39.6	4.79	1.54	4.56	4.60272	1.24989	0.988176	2.85721	3.61454	18.9891	5.78371	199.018	50.5396	20.0657	68.5503	116.717	11.86	2.45	1.29	1.13764	0.236769	0.9	36.5	130	90	80
432	upper Egypt	Upper Egypt	Rural	Cairo	44	1	31.3	66	37	29	220.608	2.72731	53.1	100	137	5.01568	97.1	2.23	2.305	1.31884	0.86	2.76092	62.5	60.3	6.16	1.54	3.73	3.98768	1.08944	0.926279	2.36284	3.0614	12.0859	7.03949	169.112	87.0978	20.0657	40.9319	58.9044	15.5	2.16	1.61	1.84551	0.333231	37.5	30.9	146	92	113
433	upper Egypt	Upper Egypt	Rural	Cairo	44	1	27.7	73	45	28	245.083	4.74965	57.5	103	139	4.31996	101.5	2.45	2.325	1.13263	0.9	7.58052	61	54.1	5.64	1.37	4.89	3.87785	1.12154	1.48335	1.84697	2.39449	24.7246	29.9549	206.609	152.715	50.012	71.3659	71.518	17.45	3.5	1.12	1.75281	0.333231	3.9	44.8	130	64	91
434	upper Egypt	Upper Egypt	Rural	Cairo	44	1	32	71	46	25	245.083	2.35961	50.4	99	136	4.41935	96.4	2.3	2.15	1.1016	0.74	5.97399	58.9	53.5	5.47	1.03	3.67	4.73451	0.971661	1.23577	2.92169	3.49875	18.9891	13.5282	224.457	68.35	20.0657	53.4133	126.177	13.02	2.17	1.93	1.82865	0.491077	4	52.4	120	80	110
435	Cairo	North Egypt	Urban	Cairo	44	1	26.9	82	53	29	300.152	6.22044	87.6	69	146	4.61813	107	2.85	2.525	1.41194	0.86	17.9337	91.1	73.7	5.99	1.37	5.17	5.45938	1.10014	1.82379	3.17963	3.63559	17.0441	8.31171	155.319	59.9135	13.5302	51.5051	100.95	10.12	1.71	1.33	1.41573	0.105231	2.6	33.1	116	74	91
436	Delta	North Egypt	Rural	Cairo	45	1	44.9	75	40	35	263.44	2.35961	64.6	100	138	4.61813	103.6	2.5	2.5	1.03953	0.66	7.04501	76.8	70.3	4.96	1.54	7.95	4.73451	0.682055	1.42146	2.9002	3.31306	32.1925	28.5537	221.655	87.0978	28.8356	52.4597	71.518	16.53	2.95	2.92	1.51685	0.271846	3.6	62.6	113	83	108
437	Cairo	North Egypt	Urban	Cairo	45	1	39.6	75	43	32	208.371	2.54346	74.3	84	142	4.31996	108.6	2.38	2.305	1.03953	0.66	19.8973	71.8	52.4	8.38	2.05	6.17	5.52528	1.02521	1.29766	3.63101	4.22762	19.9547	28.5537	196.158	58.9761	33.3682	60.0625	73.6203	16.31	1.73	0.89	1.4073	0.394615	3.3	80.4	144	88	104
438	Cairo	North Egypt	Urban	Cairo	45	1	38.5	68	40	28	238.965	4.1981	67.3	95	136	4.0218	103.3	2.3	2.3	0.915386	0.95	10.4366	72.9	63	5.3	1.88	6.17	3.48246	1.2392	1.45241	1.43858	2.03006	26.6086	45.6468	224.457	65.5379	46.027	148.277	83.0805	12.84	2.43	1.01	1.70225	0.245538		85.7	153	89	114
439	upper Egypt	Upper Egypt	Rural	Cairo	45	1	22.7	70	46	24	238.965	4.01425	70.8	89	139	4.31996	106.8	2.58	2.43	1.07056	0.82	9.90107	74.6	65.3	5.13	1.88	4.78	4.82238	1.37813	1.23577	2.83572	3.58661	22.8276	5.78371	205.663	71.1622	24.08	146.478	62.0578	11.67	2.99	1.09	1.65169	0.420923	0.5	44.1	144	96	86
440	Cairo	North Egypt	Urban	Cairo	45	1	29.3	68	42	26	214.489	2.35961	55.8	101	122	3.72364	93.9	2.23	2.18	0.760212	0.82	11.3291	60.9	50.1	8.38	1.54	4.17	4.62468	1.57032	0.833433	2.85721	3.79125	13.0902	8.31171	105.187	45.8527	19.0256	54.366	43.1374	11.36	3.94	0.93	1.08708	0.131538	0.7	59.3	126	86	84
441	upper Egypt	Upper Egypt	Rural	Cairo	45	1	33.1	70	45	25	349.102	5.66889	50.4	98	142	4.61813	94.9	2.33	2.205	1.07056	0.99	10.2581	77.3	67.7	4.79	0.34	4.67	6.64553	6.53047	0.926279	2.74974	5.71926	11.074	25.7664	168.133	66.4753	77.879	176.003	47.3419	13.43	2.05	1.23	1.9382	0.306923	3.5	49.7	170	97	110
442	Cairo	North Egypt	Urban	Cairo	46	1	30.6	72	42	30	232.846	5.48504	69	91	140	4.71751	106.7	2.45	2.4	0.977456	0.74	15.4347	84	69.1	4.45	1.54	5	6.22818	1.36745	1.60715	3.97492	4.62104	23.7778	18.8975	295.484	61.7883	22.0999	102.886	73.6203	11.29	1.78	2.84	1.29775	0.236769	8.7	69.6	134	92	86
443	upper Egypt	Upper Egypt	Rural	Cairo	46	1	39.1	72	44	28	336.865	6.22044	69.9	90	140	4.91629	105	2.68	2.58	1.07056	0.74	15.7917	50.5	35.3	2.57	1.03	4.34	5.67904	2.60326	1.48335	3.00767	4.19569	28.4806	21.6265	281.172	72.0996	77.1875	117.516	95.6941								140	80	100
444	upper Egypt	Upper Egypt	Rural	Cairo	46	1	37.8	69	42	27	281.796	3.64655	50.4	97	138	4.31996	105.4	2.55	2.5	1.03953	0.9	14.8992	57.5	43.1	7.01	1.03	10.12	5.61314	6.13992	0.89533	3.20112	4.71781	36.7791	29.9549	181.753	78.6613	31.5785	74.175	63.1089								114	75	124
445	upper Egypt	Upper Egypt	Rural	Cairo	46	1	33.9	80	40	40	557.141	13.3906	115.1	49	147	3.92241	110.6	2.53	2.53	1.00849	0.86	19.5403	58.2	39.2	12.14	4.45	5.95	4.20733	0.692796	1.42146	2.38433	2.78588	49.3702	44.2016	182.719	169.588	48.4297	42.8649	197.654		2.91	1.79	1.21348	0.166615	0.5		135	79	101
446	upper Egypt	Upper Egypt	Rural	Cairo	46	1	31.2	81	48	33	312.39	3.64655	58.4	102	133	4.51874	107.6	2.48	2.28	1.22573	0.74	8.29454	79.7	72	5.3	1.03	3.78	6.14032	1.00379	1.45241	4.12538	4.68792	12.0859	5.78371	167.154	61.7883	19.0256	110.215	70.4669	11.86	2.24	1.23	1.86236	0.175385	12.1	80.6	137	81	84
447	upper Egypt	Upper Egypt	Rural	Cairo	47	1	33.7	63	40	23	177.777	2.72731	54.9	99	139	4.22057	98.6	2.33	2.33	0.915386	0.7	9.36556	81.8	73	2.74	0.34	3.61	4.44896	0.617578	1.35956	2.70675	3.0894	16.0642	4.54742	271.261	28.9797	7.23776	112.043	56.8021	10.92	1.85	1.83	1.99719	0.245538	2.9	28.7	144	91	100
448	upper Egypt	Upper Egypt	Rural	Cairo	47	1	29.1	62	38	24	190.014	4.9335	70.8	88	136	5.21445	96.1	2.33	2.38	0.977456	0.74	15.9702	43.3	27.9	4.1	1.03	3.56	3.15298	1.98612	0.864382	1.22363	2.2886	14.0877	9.59818	220.72	58.9761	14.6759	31.1816	61.0067	14.8	2.55	2	1.21348	0.219231	0.6	35.8	127	83	100
449	upper Egypt	Upper Egypt	Rural	Cairo	47	1	24.4	69	45	24	373.577	6.58814	58.4	102	132	4.71751	95.7	2.38	2.255	1.44298	0.7	7.04501	52.4	46	1.71	0.51	5.06	4.51486	1.30334	0.89533	2.81422	3.61952	33.1143	4.54742	329.026	59.9135	14.6759	97.3691	35.7794	13.29	2.84	0.85	1.8118	0.245538	6.8	54.2	136	71	92
450	Cairo	North Egypt	Urban	Cairo	48	1	25.1	64	43	21	312.39	4.74965	75.2	81	131	3.82302	100.9	2.38	2.305	1.03953	0.7	19.7188	56.4	37.2	10.09		4.95	3.54836	0.639076	1.45241	1.7395	2.09596	19.9547	28.5537	118.818	43.0405	23.0962	103.803	93.5918	10.89	2.22	1.28	0.977528	0.166615	0.5	52.4	110	70	75
451	Delta	North Egypt	Rural	Cairo	48	1	26.4	68	43	25	171.658	3.09501	69.9	89	142	4.31996	108.4	2.45	2.375	0.853316	0.78	12.2216	67.5	55.8	12.48	3.59	5	5.19579	0.606827	1.85474	3.09365	3.34106	14.0877	9.59818	187.538	68.35	19.0256	69.4896	49.4442	10.74	1.41	1.78	0.94382	0.254308	0.9	87.4	170	100	90
452	upper Egypt	Upper Egypt	Rural	Cairo	48	1	39.1	65	42	23	404.171	2.17576	83.2	72	148	4.41935	114.3	2.5	2.45	1.13263	0.78	8.47304	68	60.1	6.5	2.05	4.95	4.36109	1.14294	1.11197	2.57778	3.24912	23.7778	25.7664	193.292	63.6631	31.5785	253.471	46.2908	9.41	1.78	1.21	1.4073	0.166615	3.8	63.7	114	80	110
453	upper Egypt	Upper Egypt	Rural	Cairo	49	1	36.7	74	46	28	220.608	3.4627	60.2	101	139	4.41935	104.3	2.58	2.43	1.1016	0.99	12.2216	52.8	41.2	6.67	1.37	3.95	5.02007	2.25229	1.14292	2.74974	3.87715	23.7778	10.8972	253.082	75.8492	31.5785	54.366	33.6771	13.05	2.89	1.43	2.04775	0.306923	20.6	37.9	143	90	108
454	upper Egypt	Upper Egypt	Rural	Cairo	49	1	24.8	80	52	28	275.677	5.48504	55.8	99	146	4.71751	113.5	2.68	2.38	0.977456	0.86	7.40202	60.1	53.3	4.1	0.86	6.67	5.52528	2.82641	0.988176	3.11514	4.5371	26.6086	28.5537	185.613	61.7883	24.08	95.5263	71.518	13.58	2.95	1.5	1.88764	0.324462	2.3	38.4	170	100	86
455	upper Egypt	Upper Egypt	Rural	Cairo	49	1	27.9	81	48	33	447.003	8.24278	65.5	95	145	3.92241	107.9	2.6	2.4	1.22573	0.9	11.3291	70.2	59.4	3.93	1.37	5.34	4.66862	3.12373	1.23577	1.99743	3.43285	28.4806	35.6053	215.095	123.656	102.365	84.4251	76.7737								132	81	79
456	Cairo	North Egypt	Urban	Cairo	49	1	44.8	71	43	28	232.846	2.72731	56.6	99	132	4.91629	101.8	2.28	2.205	0.946421	0.78	8.83005	70	61.8	7.18	1.37	5.34	4.69058	1.22851	1.01912	2.92169	3.67146	18.9891	5.78371	151.34	77.7239	41.1049	57.2183	43.1374	14.78	3.02	2.1	1.15449	0.333231	0.8	39	120	80	110
457	Cairo	North Egypt	Urban	Cairo	41	1	26.1		47		312.39	3.09501	34.5	89	141	3.12731	99.5	2.38	2.205	1.34987	0.74	5.61698	43	37.9	5.99	1.88	3.11	2.86742	0.402236	0.771536	1.65352	2.09589	11.074	7.03949	61.0192	29.917	9.89588	189.327	26.3192	10.33	1.48	0.62	1.98876	0.578769	11	49.4	114	72	93
458	upper Egypt	Upper Egypt	Rural	Cairo	43	1	27.6	75	46	29	294.033	3.64655	66.4	98	142	5.11506	107.4	2.18	2.03	1.22573	0.82	10.7936	73.9	63.7	3.76	0.86	3.73	5.45938	1.50628	0.988176	3.58802	4.47121	19.9547	7.03949	224.457	77.7239	22.0999	150.972	56.8021	16.12	2.88	0.53	1.60112	0.289385	7.7	41.7	164	93	98
459	upper Egypt	Upper Egypt	Rural	Cairo	43	1	17.6	61	43	18	202.252	2.91116	48.7	98	134	4.8169	102.9	2.25	2.175	1.1016	0.78	8.29454	59.2	51.6	3.59	0.86	3.78	4.36109	0.746483	1.17387	2.68525	3.18723	14.0877	3.33517	207.555	50.5396	16.8924	90.9103	64.1601	12.72	1.15	1.25	1.97191	0.359538	6.4	37	123	85	78
460	Cairo	North Egypt	Urban	Cairo	43	1	27.6	74	46	28	202.252	2.54346	46.9	97	136	4.31996	105.1	2.33	2.18	1.00849	0.78	5.25997	82.2	77.5	4.45	1.54	4.11	5.67904	0.778681	2.04043	3.37308	3.63861	11.074	5.78371	173.018	43.0405	13.5302	67.6103	73.6203	7.25	1.08	1.08	0.842697	0.140308	1	47	124	80	81
461	upper Egypt	Upper Egypt	Rural	Cairo	45	1	40.8				147.183	2.72731	38.1	89	147	3.02792	106	2.25	3.25	0.977456	0.45	2.93943	41	38.7	3.08	1.03	3.45	3.43853	0.714275	0.771536	2.08341	2.667	13.0902	7.03949	178.85	43.9779	16.8924	125.699	21.0635	8.52	1.47	0.49	1.23034	0.210462	6.2	22.5	140	90	133
462	upper Egypt	Upper Egypt	Rural	Cairo	45	1	30.5	65	44	21	238.965	4.74965	58.4	103	134	4.51874	103.6	2.33	2.23	1.13263	0.78	8.65155	56.2	48.2	4.28	1.03	5.62	4.49289	0.80014	1.5762	2.5133	2.91669	26.6086	37.0285	148.345	67.4126	28.8356	87.2079	64.1601	10.69	2.07	1.08	1.66011	0.298154	4.6	46.1	130	80	90
463	upper Egypt	Upper Egypt	Rural	Cairo	41	1	26.3	68	41	27	208.371	4.01425	62.8	106	131	4.12119	97.8	2.23	2.205	1.13263	0.78	19.8973	49.6	30.3	5.47	1.03	3.95	4.86631	1.38881	1.05007	3.00767	3.81623	18.0189	13.5282	164.208	64.6005	21.0901	61.0088	36.8305	14.73	2.54	1.94	1.3736	0.280615	3.7	61.2	128	78	80
464	Cairo	North Egypt	Urban	Cairo	41	1	29.8	61	40	21	269.558	1.99191	48.7	100	136	3.72364	99	2.18	2.18	0.791247	0.66	7.93753	54.6	47.3	5.13	0.86	4.11	5.30562	1.73034	0.988176	3.35158	4.31745	14.0877	7.03949	128.101	73.9744	22.0999	67.6103	57.8532	15.12	1.73	2.16	1.64326	0.201692	3.3	49.5	126	82	95
465	upper Egypt	Upper Egypt	Rural	Cairo	46	1	24.8	68	44	24	294.033	5.66889	58.4	102	138	4.41935	104.6	2.2	2.1	1.07056	0.74	7.93753	72	64.6	3.76	0.86	4.28	4.38306	0.843045	1.01912	2.77123	3.36394	15.0789	4.54742	203.768	29.917	13.5302	55.3177	44.1885	14.21	2.67	1.58	1.5	0.289385	0.8	35.9	156	92	94
466	upper Egypt	Upper Egypt	Rural	Cairo	40	1	28.6	78	46	32	183.896	2.72731	57.5	106	138	5.01568	104.7	2.48	2.33	1.13263	0.86	22.9319	79.7	57.3	6.67	1.88	3.39	4.42699	1.42086	1.08102	2.55629	3.34597	18.0189	4.54742	159.28	51.477	23.0962	90.9103	66.2623								140	100	96
467	upper Egypt	Upper Egypt	Rural	Cairo	40	1	35.1	72	40	32	202.252	2.54346	65.5	102	137	3.82302	103.1	2.38	2.38	0.853316	0.82	3.29643	76.8	74.1	5.3	0.51	8.01	4.71255	1.30334	1.23577	2.77123	3.47678	14.0877	4.54742	159.28	82.4109	26.9635	69.4896	32.626	14.86	4.17	3.21	1.91292	0.377077	14.5	30.9	127	72	108
468	upper Egypt	Upper Egypt	Rural	Cairo	47	1	37.2	72	43	29	220.608	3.09501	71.7	87	140	4.8169	105.7	2.5	2.425	1.16367	0.82	14.7207	65.3	51.2	6.16	1.54	5.23	4.66862	1.05733	1.39051	2.70675	3.27811	18.9891	13.5282	206.609	64.6005	20.0657	108.385	55.751	14.88	2.13	1.65	1.39888	0.157846	3.1	25.5	112	80	107
469	upper Egypt	Upper Egypt	Rural	Cairo	48	1	23.4	73	44	29	220.608	3.8304	50.4	96	137	4.71751	103.8	2.18	2.08	1.03953	0.78	10.0796	58.7	49.2	3.08	0.01	5.73	4.86631	2.922	1.11197	2.34134	3.75434	19.9547	13.5282	210.388	97.4091	21.0901	60.0625	38.9328	17.3	2.56	1.22	2.01404	0.254308	6.8	35.1	143	78	80
470	Cairo	North Egypt	Urban	Cairo	48	1	26.9	65	42	23	226.727	1.62421	43.4	91	139	3.52486	97.6	2.28	2.23	1.00849	0.82	8.11604	66.6	59.1	3.76	0.51	3.61	5.52528	2.82641	0.926279	3.15813	4.599	11.074	9.59818	113.608	81.4735	22.0999	93.6815	32.626	8.25	2.24	1	1.02809	0.271846	2.1	39.1	126	74	90
471	Cairo	North Egypt	Urban	Cairo	48	1	20.5	60	39	21	336.865	3.27886	41.6	90	134	3.2267	105.6	2.25	2.275	1.13263	0.7	9.00855	56.2	47.8	5.13	0.51	4.39	4.36109	3.62231	0.585844	1.93295	3.77525	16.0642	10.8972	113.608	72.0996	11.1456	41.899	33.6771	14.85	2.52	0.85	2.07303	0.368308	11.6	48.8	140	86	65
472	upper Egypt	Upper Egypt	Rural	Cairo	48	1	23.7	54	36	18	336.865	2.17576	35.4	86	141	3.32609	103.1	1.78	1.88	0.915386	0.66	8.11604	64.4	56.9	7.18	1.37	3.17	4.49289	1.86892	1.11197	2.40583	3.38092	19.9547	16.1967	121.925	47.7275	79.9427	50.5494	95.6941	15.56	1.51	1.43	1.75281	0.324462	2.5	49.1	130	75	80
473	Cairo	North Egypt	Urban	Cairo	48	1	24.8	85	45	40	373.577	3.09501	53.1	98	143	4.41935	105.6	2.65	2.525	0.853316	0.9	5.08147	88.6	84.1	5.64	1.03	6.12	4.86631	1.97547	0.802484	2.94319	4.06382	17.0441	13.5282	131.17	76.7866	32.477	31.1816	66.2623		3.81	1.64		0.403385	31.7	55.4	120	80	79
474	upper Egypt	Upper Egypt	Rural	Cairo	49	1	19.5	70	41	29	263.44	4.5658	59.3	101	134	4.12119	100.4	2.28	2.255	1.13263	1.03	8.11604	54.8	47.3	6.84	1.54	4.89	3.28477	0.725012	1.01912	1.76099	2.26565	15.0789	3.33517	191.377	39.2909	12.355	63.8428	134.586	12.9	2.66	0.45	1.64326	0.324462	2.4	55.7	100	60	64
475	Cairo	North Egypt	Urban	Cairo				71	42	29	300.152	6.22044	90.3	67	137	3.62425	100.4	2.45	2.4	1.38091	0.78	8.65155	49.4	41.3	10.77	2.91	5.12	6.14032	0.757217	1.20482	4.40481	4.93551	27.546	27.1574	227.253	88.9726	35.13	146.478	93.5918
476	upper Egypt	Upper Egypt	Rural	Cairo	40	0	29.7	59	37	22	287.915	5.66889	74.3	110	138	4.12119	94.6	2.45	2.525	1.1016	0.74	9.00855	40.8	32.4	3.25	1.37	4.11	5.28366	1.60233	1.17387	3.24411	4.10979	22.8276	20.2587	209.444	72.0996	31.5785	99.2099	72.5691	12.74	2.08	0.75	1.60112	0.192923	4.5	51	130	83	96
477	upper Egypt	Upper Egypt	Rural	Cairo	40	0	26.3	67	40	27	110.47	3.4627	32.7	153	145	4.0218	104	2.2	2.2	1.03953	0.66	2.76092	38.1	36	1.2	1.37	2.72	2.58187	0.553049	0.67869	1.37409	1.90318	25.6681	16.1967	256.735	133.03	13.5302	40.9319	79.9271	9.43	0.8	0.89	1.12921	0.166615	4.6	35.6	130	80	90
478	upper Egypt	Upper Egypt	Rural	Cairo	40	0	25.5	79	52	27	349.102	5.48504	75.2	109	146	4.61813	108.7	2.53	2.23	1.13263	0.82	10.6151	54.8	44.8	7.87	1.88	4.23	4.9981	1.43154	1.14292	3.05066	3.85518	21.8738	23.0006	209.444	125.531	38.578	94.6042	49.4442	14.84	2.42	0.9	1.53371	0.245538	3.5	49.4	130	95	90
479	upper Egypt	Upper Egypt	Rural	Cairo	40	0	29.7	76	54	22	355.221	4.01425	77.9	107	152	4.8169	112.6	2.7	2.35	1.50505	0.95	5.79549	57.1	51.9	10.09	2.39	5.12	4.44896	2.19908	1.01912	2.29835	3.42983	32.1925	81.1679	195.204	100.221	54.6734	79.7754	68.3646								140	90	100
480	upper Egypt	Upper Egypt	Rural	Cairo	40	0	30.4	60	43	17	294.033	3.8304	59.3	120	134	3.82302	105.4	2.2	2.125	0.946421	0.99	11.3291	66.4	55.7	3.93	1.37	5.78	4.86631	5.83367	0.67869	1.46007	4.18762	22.8276	28.5537	161.254	74.9118	55.4387	103.803	93.5918	9.64	0.94	1.04	1.83708	0.140308	13.8	59.1	124	80	120
481	upper Egypt	Upper Egypt	Rural	Cairo	41	0	23.4	66	43	23	336.865	4.38195	78.8	106	138	4.31996	104.2	2.53	2.455	1.22573	0.82	13.4712	55.1	42.2	16.76	3.42	3.89	4.77844	2.76267	0.957227	2.42732	3.82122	22.8276	31.3608	164.208	69.2874	31.5785	115.693	85.1828	14.58	2.07	0.96	1.65169	0.210462	3.9	58.1	104	64	71
482	upper Egypt	Upper Egypt	Rural	Cairo	42	0	19	62	37	25	220.608	3.64655	77	106	134	4.0218	101	2.3	2.375	1.07056	0.78	22.5748	48.2	26.1	7.18	2.39	3.73	5.02007	0.960948	1.5762	2.96468	3.44387	24.7246	12.2076	159.28	79.5987	19.0256	172.441	84.1316	15.07	2.99	0.68	1.03652	0.192923	0.5	112.1	110	80	64
483	upper Egypt	Upper Egypt	Rural	Cairo	42	0	30.3	63	43	20	324.627	3.64655	90.3	90	134	3.82302	99.8	2.38	2.305	0.884351	0.78	11.5076	56.4	45.5	5.3	1.54	3.17	3.78998	2.3055	0.864382	1.718	2.9256	17.0441	18.8975	134.227	69.2874	16.8924	109.3	59.9555	11.54	2.31	1.01	1.46629	0.280615	0.6	37.5	150	90	110
484	upper Egypt	Upper Egypt	Rural	Cairo	42	0	25.9	75	51	24	416.409	5.48504	79.7	105	141	5.31384	106.5	2.63	2.355	1.25677	0.9	9.00855	61.8	53.3	5.13	1.37	4.61	6.18425	3.52688	1.11197	3.39457	5.07228	21.8738	55.8513	199.969	109.595	37.7249	88.1343	32.626	12.22	1.52	0.81	1.9382	0.482308	8.1	71.4	134	92	94
485	upper Egypt	Upper Egypt	Rural	Cairo	42	0	21.2	68	51	17	336.865	4.9335	97.4	82	133	5.01568	102.7	2.4	2.125	1.2878	0.9	19.3618	56.6	37.8	14.71	3.59	5.12	4.40503	0.843045	1.01912	2.79273	3.3859	34.951	13.5282	530.071	59.9135	26.9635	101.049	95.6941	13.61	3.96	0.48	2.54494	0.412154	10.4	39.3	132	98	82
486	upper Egypt	Upper Egypt	Rural	Cairo	43	0	30.6	60	40	20	232.846	4.38195	65.5	113	136	3.82302	94.4	2.35	2.35	0.853316	0.7	9.54407	38.5	29.5	5.13	1.54	3.28	4.00964	1.97547	0.740587	2.14789	3.26906	18.0189	44.2016	178.85	73.037	33.3682	45.7552	43.1374	11.17	4.14	2.21	1.19663	0.254308	1.4	48.2	119	89	110
487	upper Egypt	Upper Egypt	Rural	Cairo	43	0	29.7	69	43	26	269.558	7.50739	115.1	67	134	5.51261	96.7	2.48	2.405	1.03953	0.82	11.6861	49.8	38.7	7.01	1.88	8.51	5.54725	2.53948	0.957227	3.2871	4.59002	17.0441	18.8975	199.018	88.0352	59.2198	176.893	27.3703	11.79	4.64	0.67	1.64326	0.491077	20.3	36	120	80	94
488	upper Egypt	Upper Egypt	Rural	Cairo	44	0	35.9	77	35	42	208.371	2.72731	56.6	119	141	3.32609	97.3	2.23	2.355	0.853316	0.58	7.22352	39.4	32.8	4.45	1.37	4.84	3.57033	3.1025	0.585844	1.37409	2.98448	19.9547	24.3807	143.33	62.7257	33.3682	81.6371	38.9328	10.21	1.79	0.75	1.33989	0.236769	3.9	43.2	150	90	120
489	upper Egypt	Upper Egypt	Rural	Cairo	45	0	25.9	65	42	23	300.152	3.64655	61.1	115	136	4.8169	102.9	2.28	2.23	0.915386	0.78	12.2216	41.7	30.1	9.23	3.42	3.61	4.07554	1.28196	1.01912	2.29835	3.05641	25.6681	41.3214	172.043	62.7257	27.9042	120.247	57.8532	13.72	2.47	1.05	1.73596	0.263077	5.1	42.1	148	96	109
490	Cairo	North Egypt	Urban	Cairo	45	0	26	66	42	24	312.39	3.27886	74.3	105	134	4.41935	95.5	2.3	2.25	0.946421	0.74	23.6459	50.7	27.6	14.19	3.42	4.28	5.10793	1.90089	1.32861	2.85721	3.77932	22.8276	17.5434	201.87	77.7239	24.08	159.042	84.1316	10.63	1.96	0.55	1.12921	0.201692	0.5	31	130	85	80
491	Cairo	North Egypt	Urban	Cairo	46	0	33	77	45	32	483.715	4.38195	77	103	135	4.61813	99.7	2.48	2.355	1.16367	0.86	12.0431	74.1	62.7	9.41	2.39	6.51	5.72297	1.77299	1.08102	3.674	4.64195	28.4806	23.0006	162.24	69.2874	44.4044	187.554	50.4953	17.98	3.25	1.2	1.04494	0.263077	0.5	59.5	140	90	110
492	Delta	North Egypt	Rural	Cairo	47	0	26	75	43	32	287.915	4.74965	91.2	86	145	4.41935	107.8	2.48	2.405	0.977456	0.82	16.3272	71.1	55.3	8.04	1.88	4.78	5.94263	1.27127	1.5762	3.73848	4.36643	17.0441	17.5434	142.323	54.2892	38.578	92.7583	48.393	14.44	2.65	1.15	1.34831	0.368308	5.6	71.9	120	80	70
493	upper Egypt	Upper Egypt	Rural	Cairo	47	0	26.5	66	42	24	251.202	5.3012	70.8	106	137	4.41935	101.5	2.43	2.38	1.16367	0.95	20.2543	44.2	24.5	15.39	3.42	3.95	5.04203	1.19643	1.5762	2.9002	3.46583	31.2683	28.5537	227.253	53.3518	41.9369	111.129	98.8475	14.4	1.29	0.93	1.69382	0.263077	1.7	41.9	150	90	110
494	upper Egypt	Upper Egypt	Rural	Cairo	47	0	41	71	44	27	398.053	4.01425	59.3	114	139	5.01568	101.2	2.45	2.35	1.13263	0.9	8.11604	53.7	46.2	8.38	1.54	3.73	6.11836	5.33706	1.05007	3.50204	5.06828	25.6681	32.7713	172.043	125.531	56.2009	91.8346	71.518	15.39	2	1.07	2.48596	0.263077	27.4	31.91	110	87	125
495	upper Egypt	Upper Egypt	Rural	Cairo	47	0	25.3	78	52	26	263.44	4.38195	84.1	95	141	4.91629	103.3	2.58	2.28	1.41194	1.15	22.7533	68.4	46.2	5.99	1.37	5	6.16229	1.85826	1.48335	3.78147	4.67893	29.4125	17.5434	232.828	71.1622	36.866	83.4964	68.3646	18.3	4.25	1.38	2.50281	0.412154	11.5	33	120	80	99
496	Cairo	North Egypt	Urban	Cairo	48	0	32.9	65	39	26	294.033	3.8304	96.5	80	138	4.61813	103.2	2.33	2.355	0.853316	0.78	13.6497	62.1	49	8.38	2.57	4.95	4.88827	0.982372	1.05007	3.20112	3.8382	17.0441	18.8975	155.319	62.7257	16.8924	124.792	31.5749	12.66	3.28	0.89	1.24719	0.280615	9.3	64.1	124	69	100
497	upper Egypt	Upper Egypt	Rural	Cairo	48	0	25.9	77	47	30	355.221	9.16203	119.5	62	139	3.52486	102.5	2.63	2.455	1.13263	0.86	15.7917	59.2	44	5.47	1.03	4.89	6.07442	4.36389	1.42146	2.72824	4.65297	37.6901	20.2587	188.499	78.6613	50.7975	101.049	98.8475	17.7	2.55	0.9	1.82865	0.280615	3	49.1	124	78	80
498	upper Egypt	Upper Egypt	Rural	Cairo	48	0	30.9	72	44	28	557.141	4.38195	101.8	75	133	4.0218	99.7	2.38	2.28	1.22573	0.86	14.7207	52.1	37.9	16.93	3.93	6.28	4.2952	2.50758	0.833433	2.14789	3.46176	39.5061	44.2016	219.784	50.5396	65.8532	121.157	54.6998	13.19	1.63	1.27	1.24719	0.254308	1.4	33.1	126	74	120
499	Cairo	North Egypt	Urban	Cairo	49	0	33.6	72	44	28	385.815	4.01425	77.9	101	139	4.51874	103.2	2.45	2.35	0.915386	0.7	18.4693	63.7	45.8	9.23	2.39	5.45	6.75536	2.16715	1.26671	4.40481	5.48865	22.8276	44.2016	154.326	61.7883	69.4533	99.2099	34.7283	12.45	3.32	0.64	1.44101	0.456	3.5	95	120	80	88
500	Cairo	North Egypt	Urban	Cairo	49	0	28.7	66	43	23	330.746	4.01425	90.3	86	137	4.31996	104.9	2.43	2.355	0.698142	0.82	12.7571	49.6	37.4	10.26	2.91	5.45	4.14144	1.94351	0.864382	2.21238	3.27706	17.0441	20.2587	277.575	58.9761	40.2678	101.967	52.5976	12.05	2.58	1.17	1.13764	0.280615	1.8	63.6	150	99	101
501	upper Egypt	Upper Egypt	Rural	Cairo	49	0	26	70	45	25	220.608	3.27886	58.4	114	136	4.71751	95.7	2.33	2.205	1.2878	0.78	12.5786	54.8	42.8	5.64	1.03	4.11	4.51486	0.875213	1.14292	2.81422	3.37194	20.9162	9.59818	202.82	86.1605	44.4044	63.8428	70.4669	12.93	2.11	1.78	1.33146	0.298154	3	47.4	132	87	103
502	upper Egypt	Upper Egypt	Rural	Cairo	49	0	23	69	45	24	257.321	4.38195	56.6	115	138	3.92241	104.8	2.35	2.225	0.822282	0.95	5.79549	75.4	70.2	8.04	1.54	4.11	4.82238	1.51695	0.833433	3.07215	3.98894	21.8738	12.2076	173.992	105.846	32.477	202.598	68.3646								136	90	70
503	upper Egypt	Upper Egypt	Rural	Cairo	49	0	29.2	71	46	25	342.984	4.5658	89.4	87	130	4.91629	99.1	2.43	2.28	1.1947	0.82	19.1833	59.6	41	6.16	1.54	8.56	5.87673	3.15557	0.802484	3.45905	5.07425	26.6086	25.7664	44.3492	74.9118	32.477	67.6103	93.5918	14.55	2.28	1.67	1.33146	0.228	2.8	57.7	120	80	112
504	Delta	North Egypt	Rural	Cairo	41	0	30	70	43	27	355.221	4.1981	77.9	107	141	5.51261	104.5	2.3	2.225	1.1016	0.9	13.8282	52.6	39.4	8.21	2.39	3.73	3.70212	0.735748	1.17387	2.04042	2.52825	27.546	39.8867	154.326	88.9726	33.3682	149.175	35.7794								126	74	100
505	upper Egypt	Upper Egypt	Rural	Cairo	43	0	31.1	61	38	23	220.608	4.5658	78.8	105	136	4.51874	103.2	2.43	2.48	1.31884	0.78	8.83005	40.6	32.4	4.1	1.37	4.78	4.9322	1.12154	0.988176	3.22261	3.94403	20.9162	16.1967	81.3925	39.2909	42.7641	130.232	85.1828								136	72	90
506	upper Egypt	Upper Egypt	Rural	Cairo	45	0	30.1	58	35	23	489.834	6.03659	78.8	103	138	4.51874	104.2	2.28	2.405	0.974352	0.78	10.2581	55	45.3	7.35	2.05	5.78	3.81195	0.542289	1.20482	2.21238	2.60713	39.5061	24.3807	182.719	55.2266	16.8924	91.8346	36.8305								130	80	64
507	Cairo	North Egypt	Urban	Cairo	47	0	26.5	59	32	27	214.489	3.09501	81.4	99	135	4.71751	101.8	2.25	2.45	0.822282	0.74	2.76092	34.5	32.4	8.89	2.91	6.78	5.45938	0.982372	1.01912	3.78147	4.44026	13.0902	8.31171	148.345	89.91	33.3682	188.441	20.0124								146	90	89
508	Cairo	North Egypt	Urban	Cairo	49	0	26.2	76	45	31	220.608	4.5658	81.4	98	141	4.8169	101.3	2.58	2.455	1.41194	0.99	14.1852	49.4	35.8	7.18	1.54	4.34	5.65707	1.741	1.32861	3.45905	4.32846	30.3416	18.8975	216.034	104.908	56.2009	132.947	93.5918								134	78	94
509	Cairo	North Egypt	Urban	Cairo	42	0	30.1	65	36	29	294.033	5.66889	81.4	102	134	4.61813	106.9	2.33	2.43	0.946421	0.78	8.65155	39.9	31.9	8.04	2.05	3.73	4.18537	1.50628	0.709638	2.53479	3.47573	16.0642	12.2076	122.958	80.5361	17.9684	53.4133	102.001			0.74	1.55056	0.324462	3.9	29.2	122	78	110
510	Cairo	North Egypt	Urban	Cairo	44	0	23	86	48	38	361.34	7.50739	82.3	100	136	3.52486	102.9	2.63	2.43	1.16367	0.95	12.4001	54.4	42.6	7.7	2.57	3.84	5.28366	2.09262	0.802484	3.30859	4.48117	21.8738	17.5434	182.719	118.032	59.2198	69.4896	76.7737								108	74	64
511	Cairo	North Egypt	Urban	Cairo	46	0	21.2	74	45.8	28.2	373.577	2.72731	82.3	98	152	4.31002	110.1	2.48	2.335	1.16367	0.95	11.3291	62.5	51.7	8.04	2.39	6	5.41545	0.843045	1.5762	3.39457	3.83925	23.7778	9.59818	147.344	64.6005	26.9635	80.7066	30.5237								130	76	82
512	Cairo	North Egypt	Urban	Cairo	48	0	25.9	70	45	25	208.371	6.77199	83.2	95	135	4.41935	91.2	2.58	2.455	1.1016	0.7	15.7917	60.3	45.1	9.23	2.57	5.67	4.62468	2.22037	0.864382	2.57778	3.7603	22.8276	10.8972	198.065	66.4753	32.477	61.9543	79.9271	12.47	1.41	1.03	1.26404	0.263077	0.5	23.8	130	74	109
513	upper Egypt	Upper Egypt	Rural	Cairo	41	0	25.3	65	38	27	281.796	5.85274	83.2	100	135	5.01568	102.4	2.2	2.25	0.915386	0.9	3.83194	77	73.7	5.3	1.37	5.73	3.3287	1.48493	0.709638	1.69651	2.61907	35.8661	28.5537	196.158	98.3465	66.5778	153.665	83.0805	13.36	2.41	1.54	1.45787	0.280615	2.7	46.4	136	74	99
514	Cairo	North Egypt	Urban	Cairo	43	0	25.9	61	36	25	165.539	4.5658	83.2	98	135	4.8169	101.7	2.5	2.6	1.31884	0.86	9.18706	49	40.5	11.29	3.42	5.5	3.19691	0.928805	0.864382	1.69651	2.33253	17.0441	12.2076	135.244	81.4735	62.9307	23.2544	107.257		3.54	1.31	0.691011	0.122769		29.2	126	91	80
515	Cairo	North Egypt	Urban	Cairo	44	0	26.5	71	45	26	287.915	6.95584	83.2	98	137	4.91629	106.9	2.48	2.355	1.22573	0.95	12.2216	63.7	52.1	13	3.93	3.67	4.27323	0.821595	1.42146	2.40583	2.85177	23.7778	16.1967	159.28	86.1605	36.0011	351.866	58.9044	8.04	1.76	1.21	1.19663	0.219231	37.2	42.1	125	90	88
516	Cairo	North Egypt	Urban	Cairo	46	0	23.5	74	44	30	379.696	6.40429	84.1	96	139	5.01568	106.5	2.43	2.33	1.07056	0.7	11.6861	60.3	49.2	13.17	3.42	6.12	4.09751	1.2392	1.20482	2.21238	2.89269	18.0189	20.2587	113.608	84.2857	59.2198	64.7859	100.95	10.83	1.28	0.91	1.41573	0.175385	2.9	37.6	136	80	98
517	Cairo	North Egypt	Urban	Cairo	45	0	24.2	70	40	30	440.884	8.24278	85	95	142	3.92241	100.8	2.35	2.35	1.44298	0.74	3.65344	67.8	64.8	13.17	4.45	3.73	4.09751	0.875213	1.26671	2.31985	2.83079	13.0902	9.59818	156.31	107.72	19.0256	112.956	65.2112								110	70	80
518	Delta	North Egypt	Rural	Cairo	47	0	27.7	82	49	33	416.409	4.01425	85.8	92	141	4.51874	103.5	2.63	2.405	1.44298	0.86	21.1468	57.3	36.7	8.55	2.91	4.28	5.72297	2.02873	1.20482	3.45905	4.51816	21.8738	7.03949	207.555	67.4126	21.0901	64.7859	53.6487								136	80	89
519	Cairo	North Egypt	Urban	Cairo	44	0	23.6	84	44	40	361.34	7.50739	85.8	94	135	3.92241	108.1	2.28	2.18	1.59815	0.62	3.29643	28.8	26.1	14.19	3.08	3.78	2.60383	1.0145	0.492998	1.3311	2.11084	55.5536	20.2587	230.043	105.846	64.3968	562.651	83.0805		3.61	2.26	2.08146	0.368308	37.1	25.5	140	90	84
520	Cairo	North Egypt	Urban	Cairo	48	0	26	74	50	24	398.053	4.5658	89.4	88	128	4.91629	94.2	2.48	2.23	1.07056	0.86	16.1487	56.6	41	9.23	2.57	4.56	4.80041	1.21781	1.14292	2.94319	3.65749	21.8738	7.03949	200.92	72.0996	28.8356	188.441	106.205		1.68	1.38	1.47472	0.157846	1.4	17.8	128	78	86
521	Cairo	North Egypt	Urban	Cairo	46	0	21.6	65	43	22	410.29	4.74965	89.4	89	140	5.01568	96.1	2.25	2.175	1.13263	0.86	16.3272	52.1	36.3	5.99	1.37	4.17	4.9981	2.44378	0.802484	2.8787	4.19562	27.546	31.3608	198.065	82.4109	40.2678	109.3	48.393								126	76	78
522	upper Egypt	Upper Egypt	Rural	Cairo	47	0	23.1	71	40	31	306.271	6.22044	89.4	88	139	5.01568	104.1	2.43	2.43	1.00849	0.86	16.8627	55.1	38.8	9.75	2.91	3.5	5.50331	1.35676	1.45241	3.37308	4.05091	26.6086	18.8975	159.28	106.783	55.4387	95.5263	100.95								132	80	111
523	Cairo	North Egypt	Urban	Cairo	45	0	32.7	82	50	32	453.121	2.72731	89.4	90	146	4.61813	107.6	2.65	2.4	1.59815	0.86	10.4366	70.2	60.3	12.14	3.93	2.78	3.17494	1.15364	0.833433	1.61053	2.34151	24.7246	34.1862	191.377	84.2857	38.578	99.2099	126.177	13.83	1.78	1.14	1.46629	0.342	6.3	40.4	138	80	102
524	upper Egypt	Upper Egypt	Rural	Cairo	50	1	27.9	80	49	31	385.815	4.38195	72.6	84	145	4.91629	109.8	2.53	2.305	1.31884	0.82	8.65155	77.5	69.5	4.45	1.03	6	5.7669	1.4956	1.39051	3.60951	4.3764	18.9891	17.5434	234.681	100.221	19.0256	69.4896	71.518	17.98	2.12	2.21	2.36798	0.306923	12.4	53.9	132	84	98
525	upper Egypt	Upper Egypt	Rural	Cairo	50	1	24.8	77	45	32	251.202	4.01425	64.6	96	136	4.8169	103.8	2.48	2.355	1.16367	0.9	15.6132	56.6	41.5	4.28	0.86		4.66862	5.14678	0.957227	1.3526	3.71139	26.6086	32.7713	227.253	92.7222	45.2179	91.8346	90.4384	20.59	3.43	0.99	2.10674	0.438462	16.9	55.5	108	82	80
526	Cairo	North Egypt	Urban	Cairo	51	1	27.5	68	43	25	379.696	3.27886	56.6	98	137	4.0218	99	2.28	2.205	1.07056	0.74	6.331	53.7	48	4.45	0.86	3.84	4.71255	2.00743	1.08102	2.59928	3.63152	15.0789	12.2076	153.332	57.1014	24.08	57.2183	47.3419	14.87	1.98	1.94	1.82022	0.324462	4.1	34.5	144	90	90
527	upper Egypt	Upper Egypt	Rural	Cairo	51	1	31.3	65	43	22	220.608	2.72731	56.6	98	139	4.0218	98.5	2	1.925	0.946421	0.86	2.76092	70.3	68.2	2.57	0.51	4	3.96571	0.585321	0.864382	2.57778	3.10133	14.0877	3.33517	201.87	73.9744	13.5302	56.2685	64.1601	20.27	2.2	1.73	1.73596	0.385846	1.7	91.2	108	74	94
528	Delta	North Egypt	Rural	Cairo	51	1	30.5	75	48	27	269.558	5.11735	72.6	84	134	5.21445	96.2	2.45	2.25	1.38091	0.95	9.72257	60.3	51.2	4.28	1.03	4.17	4.82238	1.4956	1.08102	2.9002	3.74135	22.8276	9.59818	381.717	63.6631	26.9635	123.884	72.5691	13.43	2.36	0.94	1.76124	0.228	3.8	49.5	124	74	93
529	upper Egypt	Upper Egypt	Rural	Cairo	52	1	35.3	64	37	27	245.083	4.5658	43.4	89	138	4.51874	105.2	2.7	2.775	0.884351	0.95	4.18895	33.5	29.9	2.39	0.51	3.78	3.54836	2.1565	0.988176	1.46007	2.56019	34.951	27.1574	172.043	46.7901	17.9684	55.3177	56.8021	9.29	1.62	1.02	0.842697	0.131538	12.4	44.2	140	90	110
530	Cairo	North Egypt	Urban	Cairo	52	1	24.8	74	47	27	245.083	4.1981	70.8	85	131	4.31996	96.9	2.43	2.255	1.1016	0.9	10.9721	47.1	36.7	5.3	1.37	3.89	4.62468	1.613	0.771536	2.8787	3.85315	18.9891	10.8972	189.459	76.7866	31.5785	66.6696	79.9271	14.13	3.19	0.94	1.52528	0.359538	5.9	67.6	115	75	91
531	upper Egypt	Upper Egypt	Rural	Cairo	52	1	26.7	84	51	33	294.033	3.64655	54	96	142	5.01568	105.3	2.38	2.105	1.38091	0.78	9.72257	69.6	60.5	2.05	0.51	4.67	6.71143	0.971661	1.79284	4.46929	4.91859	18.0189	8.31171	182.719	99.2839	30.6723	55.3177	75.7225	12.18	2.78	0.37	1.77809	0.333231	3.7	76	140	90	99
532	Cairo	North Egypt	Urban	Cairo	52	1	25.4	62	42	20	312.39	4.74965	50.4	94	138	3.42547	105.8	2.18	2.13	1.22573	0.86	7.40202	68.4	61.6	7.01	2.05	3.61	4.66862	1.29265	1.11197	2.81422	3.55664	14.0877	10.8972	199.018	73.9744	26.9635	96.448	48.393	12.47	2.2	1.79	1.90449	0.298154	1.6	61	132	78	80
533	Cairo	North Egypt	Urban	Cairo	52	1	34	65	44	21	263.44	4.01425	68.1	88	128	4.41935	97	2.4	2.3	1.2878	0.95	16.8627	53.5	37.2	8.04	1.54	4.34	6.90912	1.10014	1.88569	4.55527	5.02344	18.9891	5.78371	267.642	51.477	15.7957	82.567	64.1601	16.81	2.87	0.8	1.82022	0.298154	1.3	39.9	136	72	108
534	upper Egypt	Upper Egypt	Rural	Cairo	53	1	40.7	76	46	30	269.558	4.5658	64.6	94	138	4.61813	104.3	2.63	2.48	1.13263	0.74	7.93753	63.5	56.2	11.12	2.57	4.28	5.39349	1.57032	1.42146	3.20112	3.97203	25.6681	8.31171	250.337	103.033	35.13	168.874	95.6941	15.3	2.85	0.96	2.08989	0.350769	9	58.9	130	80	112
535	upper Egypt	Upper Egypt	Rural	Cairo	53	1	28	64	44	20	269.558	3.8304	64.6	94	138	4.41935	102.8	2.33	2.23	1.00849	0.82	9.36556	59.8	51	3.08	0.86	3.78	4.51486	1.75166	1.5143	2.19088	3.00055	24.7246	14.8581	242.069	72.0996	21.0901	84.4251	75.7225	10.05	1.78	0.56	1.61798	0.298154	2.5	49.9	146	90	94
536	Cairo	North Egypt	Urban	Cairo	53	1	27.2	70	42	28	269.558	3.8304	62.8	97	138	3.52486	97.5	2.2	2.15	1.34987	0.86	12.2216	82.7	71.1	9.23	2.05	5	4.88827	1.55965	0.802484	3.13664	4.08579	12.0859	8.31171	112.561	47.7275	19.0256	57.2183	45.2396	11.75	3.28	1.32	1.53371	0.298154	1.8	37.2	134	78	96
537	Cairo	North Egypt	Urban	Cairo	53	1	27.6	68	38	30	367.459	3.09501	56.6	96	137	4.12119	99.1	2.38	2.43	0.853316	0.95	7.04501	66.8	60.3	5.99	1.37	4.34	4.97614	1.02521	1.11197	3.22261	3.86417	16.0642	8.31171	128.101	111.47	40.2678	49.5927	63.1089	9.62	3.87	0.53	1.66854	0.324462	9.4	41.3	122	78	80
538	upper Egypt	Upper Egypt	Rural	Cairo	53	1	36	76	47	29	257.321	3.09501	64.6	95	137	5.21445	100.7	2.2	2.025	1.41194	0.74	7.40202	72.9	66.1	2.74	0.51	6.28	5.32759	1.36745	1.11197	3.43756	4.21562	15.0789	5.78371	205.663	57.1014	20.0657	70.4281	48.393	13.2	1.48	1.02	1.69382	0.350769	2.6	34.2	108	74	96
539	Cairo	North Egypt	Urban	Cairo	53	1	25.6	65	49	16	318.509	3.64655	89.4	64	139	5.81078	102.2	2.25	2.025	1.03953	1.03	14.7207	49.4	35.3	3.25	0.86	6.06	6.05246	2.37997	1.17387	3.69549	4.87859	15.0789	5.78371	285.657	71.1622	57.7162	315.826	128.279	8.75	2.42	1.4	1.80337	0.298154	2.5	30.8	130	76	97
540	Cairo	North Egypt	Urban	Cairo	54	1	25.7	78	46	32	373.577	5.66889	55.8	95	139	3.92241	102.5	2.35	2.2	1.16367	0.86	10.0796	76.3	66.8	10.94	2.05	4.5	4.75648	0.950235	0.771536	3.2656	3.98494	16.0642	8.31171	106.245	76.7866	33.3682	132.043	56.8021	10.74	1.99	0.94	1.68539	0.368308	2	68.2	130	74	100
541	Cairo	North Egypt	Urban	Cairo	55	1	30.1	71	47	24	238.965	4.1981	58.4	96	138	4.31996	105.1	2.33	2.155	0.946421	0.9	17.5767	52.8	35.8	4.96	1.03	4.67	4.91024	1.60233	1.5143	2.64227	3.39594	44.9109	21.6265	209.444	73.037	62.9307	119.337	68.3646	14.3	3.41	1.53	2.11517	0.377077	18.7	71.6	136	74	80
542	upper Egypt	Upper Egypt	Rural	Cairo	55	1	35.7	81	45	36	410.29	4.5658	78.8	73	140	4.61813	105.5	2.73	2.605	1.13263	0.86	16.1487	56.9	41.3	5.81	1.54	4.78	5.37152	1.02521	1.5143	3.33009	3.85722	22.8276	8.31171	241.148	72.0996	13.5302	101.049	36.8305								126	91	112
543	upper Egypt	Upper Egypt	Rural	Cairo	55	1	25.4	71	46	25	263.44	5.66889	58.4	96	137	4.8169	103.7			1.1947	0.78	10.9721	49	38.7	9.23	2.05	4.06	5.08596	1.38881	1.69999	2.77123	3.38597	18.9891	5.78371	273.97	69.2874	17.9684	87.2079	54.6998	10.96	1.65		1.44101	0.263077	0.5	20.6	125	90	88
544	upper Egypt	Upper Egypt	Rural	Cairo	55	1	29.5	55	35	20	202.252	3.4627	45.1	88	138	3.92241	101	2.23	2.355	0.946421	0.95	4.54596	40.8	36.9	2.05	0.51	4.28	3.94375	0.692796	0.802484	2.55629	3.14126	20.9162	18.8975	203.768	80.5361	17.9684	59.1153	84.1316	9.66	2.03	1.1	1.17135	0.140308			136	80	80
545	upper Egypt	Upper Egypt	Rural	Cairo	55	1	31.7	79	51	28	281.796	4.01425	61.1	97	144	4.91629	108	2.6	2.325	1.31884	0.78	15.2562	89.7	75	6.16	1.37	3.95	5.59118	1.13224	1.35956	3.60951	4.23162	19.9547	28.5537	193.292	69.2874	24.08	155.458	53.6487	15.98	3.07	1.18	2.33427	0.263077	2.1	28.4	110	70	98
546	upper Egypt	Upper Egypt	Rural	Cairo	55	1	34.4	68	45	23	251.202	2.35961	49.6	91	139	5.41323	106.1	2.15	2.025	1.07056	0.78	7.22352	61.9	55.3	3.59	0.51	3.84	3.3946	0.853769	0.864382	1.91145	2.53022	18.0189	4.54742	256.735	83.3483	15.7957	64.7859	14.7567	11.76	1.54	0.65	1.6264	0.377077	10.1	47.5	136	80	117
547	Cairo	North Egypt	Urban	Cairo	55	1	27.5	77	48	29	141.064	2.72731	70.8	83	151	5.31384	116	2.45	2.25	1.03953	0.86	8.65155	68.2	60.1	7.35	1.54	5.73	5.78887	1.31402	1.42146	3.69549	4.36741	18.9891	7.03949	199.969	72.0996	30.6723	63.8428	51.5464								140	90	100
548	upper Egypt	Upper Egypt	Rural	Cairo	55	1	28.2	69	45	24	208.371	2.54346	48.7	90	139	5.01568	93.4	2.33	2.205	1.34987	0.74	4.54596	46.2	42.2	3.08	0.51	13.68	3.50443	1.34608	0.988176	1.7395	2.51625	16.0642	3.33517	199.018	150.84	15.7957	78.8436	97.7964	11.14	2.81	2.08	1.65169	0.192923	8.7	28.3	161	94	111
549	Cairo	North Egypt	Urban	Cairo	55	1	41.1	76	46	30	336.865	4.9335	68.1	87	146	4.8169	112.4	2.53	2.38	1.25677	1.07	8.83005	75.2	66.9	10.09	2.39	5.67	5.8987	2.9751	1.23577	3.24411	4.66293	20.9162	10.8972	135.244	91.7848	42.7641	95.5263	78.876	14.23	2.87	0.83	1.60112	0.175385	16.6	43.5	130	76	100
550	Cairo	North Egypt	Urban	Cairo	55	1	30	64	42	22	306.271	4.38195	84.1	68	132	3.92241	98.7	2.23	2.18	1.07056	0.95	11.6861	66.9	55.8	10.43	2.39	3.84	5.064	1.02521	1.17387	3.2656	3.89013	15.0789	8.31171	155.319	68.35	25.052	71.3659	48.393	16.4	4.61	0.8	1.39045	0.324462	3.1	47.9	126	74	110
551	Cairo	North Egypt	Urban	Cairo	55	1	33.2	72	42	30	422.528	6.22044	54	94	145	4.41935	110	2.45	2.4	1.1016	0.74	10.9721	70.7	60.3	4.96	1.37	3.17	4.51486	2.43315	1.01912	2.27686	3.49573	22.8276	14.8581	203.768	58.9761	36.0011	46.7162	33.6771	12.85	1.7	1.07	1.69382	0.350769	5.1	88.4	118	81	105
552	Cairo	North Egypt	Urban	Cairo	55	1	21.7	84	46	38	294.033	5.85274	66.4	91	129	4.12119	101.6	2.68	2.53	1.25677	1.03	9.54407	52.1	43.1	6.67	2.05	5.45	5.32759	0.907371	1.60715	3.2656	3.72044	12.0859	4.54742	146.342	137.717	43.5865	76.0444	76.7737								118	72	89
553	Cairo	North Egypt	Urban	Cairo	55	1	30.9	68	40	28	257.321	5.3012	63.7	95	140	4.22057	102.4	2.38	2.38	1.25677	0.78	10.7936	65.5	55.3	5.13	1.03	5.84	5.21776	1.65568	1.39051	3.00767	3.82725	18.9891	7.03949	108.357	87.0978	62.9307	121.157	38.9328								116	70	94
554	upper Egypt	Upper Egypt	Rural	Cairo	56	1	24.8	82	52	30	312.39	4.74965	67.3	88	144	5.01568	108.8	2.65	2.35	1.31884	0.9	9.18706	61.4	52.8	4.28	0.86	4.39	6.31605	3.12373	1.45241	3.45905	4.86364	26.6086	37.0285	240.226	69.2874	41.1049	105.637	103.052	14.05	1.83	1.49	1.78652	0.324462	4.4	65.7	128	80	81
555	upper Egypt	Upper Egypt	Rural	Cairo	57	1	49.3	62	37	25	281.796	4.38195	69	85	144	4.8169	100	2.23	2.305	0.977456	0.7	6.86651	55.1	48.9	11.8	3.08	4.73	5.04203	1.9222	1.05007	2.96468	3.99196	15.0789	21.6265	132.19	89.91	47.6328	46.7162	51.5464	13.98	1.72	0.63	1.87921	0.298154	8.1	30	145	100	143
556	upper Egypt	Upper Egypt	Rural	Cairo	57	1	20.1	77	49	28	263.44	2.72731	42.5	85	134	4.12119	101.9	2.35	2.125	1.16367	0.82	3.47494	68	65.2	4.62	0.51	4.28	3.98768	1.16434	0.89533	2.34134	3.09235	12.0859	5.78371	145.339	65.5379	13.5302	37.0498	85.1828	9.2	1.1	1.33	1.6264	0.201692	4.5	48.3	98	75	73
557	Cairo	North Egypt	Urban	Cairo	57	1	27.6	71	45	26	269.558	3.27886	59.3	95	142	4.91629	102.5	2.25	2.125	0.946421	0.78	6.68801	74.3	68.2	5.99	0.34	5.95	5.7669	1.64501	1.26671	3.63101	4.50019	12.0859	5.78371	168.133	73.9744	24.08	60.0625	43.1374	19.5	3.22	1.91	1.78652	0.473538	2.8	47.4	108	70	81
558	Cairo	North Egypt	Urban	Cairo	57	1	30.5	82	52	30	165.539	3.8304	62.8	94	142	4.91629	98.8	2.4	2.1	1.16367	1.15	14.7207	89.9	75.7	4.62	0.86	5.78	5.1299	1.741	1.42146	2.8787	3.70844	17.0441	14.8581	83.5999	71.1622	92.673	57.2183	45.2396	9.97	1.37	1.33	2.0309	0.464769	3.6	70	132	82	111
559	Cairo	North Egypt	Urban	Cairo	57	1	28.6	68	42	26	238.965	5.3012	61.1	96	141	4.31996	104.2	2.45	2.4	1.41194	0.74	7.58052	54.6	47.6	3.76	0.86	5	5.15186	1.83695	1.48335	2.81422	3.66851	16.0642	3.33517	58.6896	83.3483	25.052	56.2685	49.4442								132	70	83
560	upper Egypt	Upper Egypt	Rural	Cairo	58	1	29.3	63	38	25	269.558	5.3012	71.7	80	139	4.12119	96.9	2.28	2.33	1.07056	0.7	19.5403	46.5	27.6	10.77	2.91	4.5	4.40503	1.22851	1.08102	2.59928	3.324	18.0189	16.1967	143.33	81.4735	28.8356	112.043	65.2112	13.04	2.14	1.22	1.15449	0.157846	2.1	51.8	140	90	90
561	upper Egypt	Upper Egypt	Rural	Cairo	58	1	25.7	77	35	42	202.252	2.54346	57.5	94	135	3.42547	101.2	2.45	2.575	0.946421	0.62	8.65155	49	41	5.3	1.37	3.5	3.59229	0.563808	1.14292	2.04042	2.44937	18.0189	8.31171	164.208	61.7883	24.08	61.9543	33.6771	11.45	3.01	0.84	1.31461	0.210462	3.3	54.9	155	89	80
562	Cairo	North Egypt	Urban	Cairo	58	1	27.9	79	46	33	330.746	3.4627	38.1	82	134	3.62425	106.5	2.4	2.25	0.884351	0.62	5.25997	42.1	37.4	3.25	0.51	6.89	4.66862	1.52763	1.6381	2.36284	3.03052	11.074	9.59818	72.458	14.9188	12.355	52.4597	38.9328	10.56	2.13	1.71	1.55899	0.350769	6		132	84	103
563	Cairo	North Egypt	Urban	Cairo	58	1	30.5	65	43	22	269.558	5.48504	53.1	91	134	4.61813	102.2	2.03	1.955	1.03953	0.66	7.22352	63.4	56.7	7.01	2.05	3.73	4.66862	0.843045	1.26671	2.8787	3.4019	9.02386	4.54742	160.268	48.6648	15.7957	61.0088	45.2396	10.06	1.42	0.94	1.32303	0.245538	1.6	100.5	136	84	106
564	upper Egypt	Upper Egypt	Rural	Cairo	59	1	22.3	78	42	36	306.271	5.66889	84.1	66	138	4.12119	102.7	2.43	2.38	1.07056	0.66	12.4001	63.4	51.6	2.57	1.03	4.61	5.72297	2.20972	0.709638	3.75998	5.01333	25.6681	18.8975	205.663	55.2266	49.2227	57.2183	36.8305	10.01	1.16		1.66011	0.184154	1.2	32.6	120	80	70
565	upper Egypt	Upper Egypt	Rural	Cairo	60	1	43.4	53	33	20	275.677	2.91116	44.3	85	141	3.92241	86.4	2.25	2.425	0.853316	0.78	8.65155	58.2	50.1	4.45	1.03	4.17	4.58075	3.68592	0.709638	2.04042	3.87111	24.7246	21.6265	186.576	91.7848	23.0962	52.4597	21.0635								140	80	128
566	upper Egypt	Upper Egypt	Rural	Cairo	60	1	30.8	75	40	35	232.846	4.01425	59.3	93	141	4.91629	103.1	2.4	2.4	1.03953	0.99	9.90107	55.1	45.8	5.47	1.54	8.56	5.59118	3.88729	1.20482	2.59928	4.38636	26.6086	14.8581	295.484	106.783	40.2678	54.366	20.0124	15.3	4.51	2.28	2.08146	0.333231	36.1	19.8	140	70	97
567	upper Egypt	Upper Egypt	Rural	Cairo	60	1		75	43	32	208.371	9.16203	69.9		143	5.612	108.9	2.55	2.475	1.31884	0.99	6.86651	58.9	52.6	1.71	0.86	5.45	6.27212	1.44222	1.82379	3.82446	4.44833	37.6901	13.5282	544.574	103.971	26.0129	127.514	23.1658
568	upper Egypt	Upper Egypt	Rural	Cairo	61	1	34.2	74	42	32	220.608	3.27886	54.9	90	134	4.61813	99.9	2.45	2.4	1.16367	0.86	11.1506	46.7	36.2	4.62	0.86	5.17	5.94263	1.44222	1.08102	4.01791	4.86161	16.0642	10.8972	181.753	56.164	36.866	90.9103	51.5464	18.89	2.56	0.87	1.84551	0.342	25.7	29.9	139	97	119
569	upper Egypt	Upper Egypt	Rural	Cairo	63	1	34.5	70	41	29	275.677	3.64655	63.7	89	137	4.51874	100.6	2.43	2.405	0.946421	0.82	4.18895	63.4	59.8	5.13	1.88	7.01	5.50331	1.741	1.29766	3.33009	4.20565	20.9162	18.8975	199.018	102.096	28.8356	58.1672	27.3703	12.36	5.02	1.2	2.13202	0.315692	10.3	37.1	144	80	118
570	Delta	North Egypt	Rural	Cairo	56	1	25.8	67	43	24	495.953	2.91116	101.8	53	136	4.12119	97.6	3.2	3.125	1.69126	0.86	28.644	61.6	33.5	4.62	1.03	4.67	5.37152	2.48632	0.89533	3.17963	4.47619	18.0189	9.59818	207.555	65.5379	53.1332	17.2069	103.052	17.41	4.51	2.38	1.82022	0.315692	2.6	30	130	74	89
571	Cairo	North Egypt	Urban	Cairo	50	1	20.7	76	50	26	281.796	4.9335	65.5	95	143	4.61813	107.7	2.43	2.18	1.1016	0.86	15.9702	78	62.7	4.62	0.51	4.28	5.10793	1.32471	1.42146	3.00767	3.68647	14.0877	10.8972	178.85	72.0996	30.6723	52.4597	42.0862	13.2	1.6	1.14	1.96348	0.315692	1	58.9	100	70	84
572	Cairo	North Egypt	Urban	Cairo	50	1	29.8	72	40	32	232.846	2.72731	58.4	99	146	4.12119	106	2.3	2.3	0.636072	0.7	1.8684	69.3	68	4.1	1.03	5.5	4.36109	1.37813	1.35956	2.29835	3.00153	16.0642	5.78371	125.02	72.0996	13.5302	52.4597	57.8532	18.07	3.73	2	1.27247	0.280615	56.3	61.1	130	80	95
573	Delta	North Egypt	Rural	Cairo	52	1	33.2	82	50	32	336.865	4.38195	64.6	96	131	4.41935	93.4	2.68	2.43	1.38091	0.99	8.29454	49.2	41.5	5.81	1.88	5.56	6.00853	0.971661	1.29766	4.12538	4.71086	17.0441	5.78371	200.92	76.7866	36.0011	73.2393	55.751	10.21	1.54	0.56	2.00562	0.438462	8.7	22.1	130	76	107
574	Delta	North Egypt	Rural	Cairo	52	1	29.8	71	44	27	116.589	2.72731	49.6	93	138	3.72364	94.3	2.53	2.43	1.1947	0.74	7.22352	55.5	48.9	5.47	1.88	6.67	5.54725	1.613	1.42146	3.33009	4.12579	13.0902	7.03949	146.342	116.157	34.2525	38.9936	56.8021	8.78	0.74	1.14	1.14607	0.219231	0.5	34.5	126	74	97
575	Delta	North Egypt	Rural	Cairo	55	1	30	65	40	25	202.252	7.32354	93.8	59	133	3.32609	102.5	2.43	2.43	1.2878	0.74	17.3982	66.6	49.8	5.64	1.88	5.5	3.98768	2.26294	1.17387	1.718	2.81381	34.951	25.7664	264.922	70.2248	41.9369	342.449	174.529	9.95	1.44	1.39	1.78652	0.394615	0.5	37	124	70	90
576	Delta	North Egypt	Rural	Cairo	55	1	25.2	79	48	31	196.133	4.01425	49.6	91	140	3.32609	95.7	2.6	2.4	1.13263	0.86	7.58052	58.2	51.2	5.13	1.54	3.95	4.9322	0.982372	1.54525	2.9002	3.38695	12.0859	5.78371	151.34	80.5361	15.7957	73.2393	96.7452	9.46		3.14	2.22472	0.298154	7.8		132	78	91
577	Cairo	North Egypt	Urban	Cairo	55	1	34	81	48	33	300.152	4.38195	64.6	93	136	4.12119	97.7	2.75	2.55	1.56712	0.82	9.18706	62.7	54.1	5.81	1.88	4.06	6.31605	1.63434	1.45241	4.0609	4.86364	15.0789	7.03949	262.198	99.2839	44.4044	95.5263	41.0351	13.99	2.1	0.59	1.22191	0.219231	0.9	36.3	128	80	109
578	Cairo	North Egypt	Urban	Cairo	56	1	36.2	74	49	25	226.727	3.4627	71.7	82	128	4.22057	95.8	2.7	2.475	1.47401	0.82	15.9702	76.8	61.4	5.99	1.37	4.61	7.23861	1.36745	1.6381	4.94217	5.60051	18.0189	8.31171	169.112	77.7239	26.9635	87.2079	50.4953								126	70	114
579	Cairo	North Egypt	Urban	Cairo	50	0	27.7	86	55	31	391.934	6.22044	93.8	81	145	4.8169	104.7	2.63	2.255	1.00849	1.03	15.0777	83.6	69.1	5.81	1.03	5.84	6.75536	3.76012	1.20482	3.80296	5.55055	23.7778	18.8975	87.9858	97.4091	89.3759	116.605	52.5976	11.8	4.42	1.49	1.89607	0.473538	2.3	36.7	132	87	96
580	upper Egypt	Upper Egypt	Rural	Cairo	50	0	31	75	47	28	330.746	4.1981	72.6	103	134	4.12119	104.9	2.5	2.325	1.41194	0.74	14.1852	56.6	43	7.18	1.54	4	3.98768	0.682055	1.05007	2.42732	2.9376	20.9162	8.31171	217.91	114.282	15.7957	40.9319	104.103	11.8	3.05	1.15	1.60955	0.394615	1.1	69	135	94	102
581	Cairo	North Egypt	Urban	Cairo	50	0	27.4	66	45	21	318.509	4.38195	82.3	95	143	4.8169	106.7	2.43	2.305	1.16367	0.86	19.8973	55.3	36	5.64	1.54	4.06	5.32759	1.98612	1.17387	3.13664	4.15372	18.0189	7.03949	132.19	75.8492	23.0962	61.0088	124.075								136	88	90
582	upper Egypt	Upper Egypt	Rural	Cairo	51	0	29.1	71	42	29	330.746	6.40429	88.5	87	149	4.61813	108	2.43	2.38	0.977456	0.95	10.2581	75.4	65.7	8.55	0.34	6.45	3.68016	1.31402	1.48335	1.58904	2.1968	34.951	28.5537	224.457	130.218	36.0011	150.972	86.2339	12.55	2.04	2	1.42416	0.228	1.2	45.1	150	100	100
583	upper Egypt	Upper Egypt	Rural	Cairo	51	0	29.2	68	44	24	281.796	4.9335	65.5	107	141	4.0218	93.1	2.48	2.38	1.44298	0.78	9.36556	54.4	45.6	6.84	1.54	5.5	5.48135	1.34608	1.5143	3.30859	3.96705	37.6901	24.3807	233.755	81.4735	72.2939	85.3533	44.1885	10.68	2.91	1.33	1.75281	0.385846	14.1	40.3	138	112	112
584	upper Egypt	Upper Egypt	Rural	Cairo	51	0	31.1	76	48	28	440.884	5.11735	78.8	99	143	4.51874	108.1	2.63	2.43	1.07056	0.95	19.8973	55.8	36.5	12.65	2.57	4.73	4.9981	1.79431	1.05007	2.98618	3.94803	27.546	8.31171	240.226	73.037	24.08	161.727	85.1828	14.31	2.72	1.61	1.61798	0.236769	2.1	54.1	123	71	112
585	upper Egypt	Upper Egypt	Rural	Cairo	51	0	25.2	73	49	24	226.727	3.4627	85	91	133	4.12119	97.8	2.53	2.305	1.1947	0.7	11.5076	62.3	51.4	7.35	1.37	14.23	5.65707	1.77299	1.48335	3.33009	4.17372	17.0441	20.2587	211.331	119.906	36.0011	125.699	50.4953	11.14	2.62	0.52	1.77809	0.534923	2.6	45.1	120	60	74
586	upper Egypt	Upper Egypt	Rural	Cairo	52	0	31.8	70	46	24	330.746	4.38195	34.5	138	138	3.92241	108.2	2.28	2.13	1.34987	0.86	10.2581	69.3	59.6	2.91	1.03	4.28	4.33913	1.96482	1.05007	2.25537	3.28906	7.98339	4.54742	146.342	82.4109	14.6759	44.7929	85.1828	14.52	3.13	0.44	1.66854	0.368308	8.1	72.2	124	74	109
587	Cairo	North Egypt	Urban	Cairo	52	0	33.2	67	45	22	385.815	5.11735	97.4	77	145	5.21445	108.1	2.53	2.405	1.00849	0.62	13.1141	58.5	46	6.84	1.54	6.12	5.064	2.12457	1.69999	2.44882	3.364	15.0789	2.15448	49.2056	58.9761	35.13	59.1153	98.8475								120	80	108
588	Cairo	North Egypt	Urban	Cairo	52	0	30	64	36	28	269.558	4.38195	85	91	132	5.01568	100.7	2.33	2.43	1.03953	0.99	4.01045	52.1	48.7	7.01	2.57	4.89	3.94375	1.29265	0.67869	2.40583	3.26506	36.7791	38.4557	244.83	115.22	62.9307	214.058	118.819								132	86	100
589	upper Egypt	Upper Egypt	Rural	Cairo	53	0	26.8	66	42	24	312.39	4.01425	38.1	132	141	3.32609	113	2.4	2.35	0.760212	0.95	9.00855	36.7	28.3	4.1	1.37	2.67	2.95529	0.531527	1.05007	1.48157	1.90521	11.074	7.03949	110.463	38.3536	14.6759	35.1001	29.4726	8.75	1.35	2.75	1.14607	0.166615	2.3	29.3	134	90	97
590	Cairo	North Egypt	Urban	Cairo	53	0	23	68	45	23	453.121	5.85274	87.6	86	142	4.41935	105.1	2.4	2.275	1.16367	0.82	19.0048	60.9	42.4	4.62	1.37	3.89	4.75648	2.91138	1.14292	2.23387	3.61356	16.0642	9.59818	103.064	117.094	36.0011	76.9781	80.9782			1.34	1.61798	0.254308	11.3	44.6	128	80	76
591	Cairo	North Egypt	Urban	Cairo	54	0	26.3	77	44	33	361.34	3.4627	106.2	68	142	5.71139	106.3	2.58	2.48	1.13263	0.78	15.2562	50.7	36	7.87	1.88	4.34	5.45938	1.36745	1.20482	3.50204	4.25457	37.6901	13.5282	120.891	109.595	23.0962	76.9781	147.2				0.682584		25.7	31	132	74	90
592	upper Egypt	Upper Egypt	Rural	Cairo	55	0	31.7	71	48	23	269.558	5.3012	65.5	104	143	4.8169	99.2	2.5	2.3	1.25677	0.78	22.5748	62.3	40.3	20.01	6.16	4.17	2.86742	0.574565	0.926279	1.46007	1.94114	23.7778	10.8972	222.59	167.713	20.0657	244.745	68.3646	14.06	1.47	0.97	1.41573	0.342	2.6	49.1	146	100	113
593	upper Egypt	Upper Egypt	Rural	Cairo	55	0	37.1	74	47	27	226.727	6.40429	69.9	101	143	5.612	106	2.68	2.505	1.2878	0.99	23.1104	61.6	39	1.71	0.51	5.17	6.55767	2.25229	1.39051	4.08239	5.16716	41.3147	16.1967	524.413	88.9726	44.4044	93.6815	39.984								141	94	119
594	Cairo	North Egypt	Urban	Cairo	55	0	21.2	74	41	33	385.815	2.54346	68.1	102	142	4.41935	108.2	2.38	2.355	1.00849	0.74	12.9356	66.4	54.1	3.59	1.03	4.45	3.98768	2.27358	0.957227	1.86847	3.03045	22.8276	7.03949	104.126	76.7866	19.0256	80.7066	103.052	13.02	2.31	1.95	1.38202	0.201692	2.3	37.1	110	80	82
595	Cairo	North Egypt	Urban	Cairo	55	0	25.9	60	39	21	367.459	4.1981	76.1	98	137	3.92241	106.2	2.6	2.625	0.853316	0.66	11.8646	29.9	18.6	8.38	2.91	3.34	3.37264	0.875213	0.802484	1.93295	2.57015	33.1143	31.3608	153.332	42.1031	23.0962	495.793	31.5749								132	98	109
596	Cairo	North Egypt	Urban	Cairo	56	0	25.3	64	42	22	281.796	6.77199	93.8	78	139	4.22057	95.2	2.28	2.23	0.915386	0.9	9.36556	81.3	72.5	8.72	2.05	5.95	4.38306	2.41188	0.864382	2.25537	3.51868	15.0789	8.31171	111.513	59.9135	29.7581	76.9781	50.4953	7.15	1.67	0.59	1.64326	0.315692	7	38.3	120	80	99
597	Cairo	North Egypt	Urban	Cairo	56	0	25.9	72	47	25	349.102	6.03659	77	97	135	3.52486	97.7	2.08	1.905	1.1016	1.15	8.65155	81.3	73.2	13.85	2.39	4.11	5.48135	2.19908	0.957227	3.35158	4.52412	21.8738	5.78371	78.0624	83.3483	48.4297	890.245	107.257	10.45	1.5	1.64	2.07303		16.3	54.1	125	90	80
598	Cairo	North Egypt	Urban	Cairo	56	0	26.5	71	46	25	630.566	7.69123	101.8	71	135	4.0218	102	2.43	2.28	1.16367	0.53	14.0067	46	32.6	8.21	2.39	5.28	3.41657	2.64578	0.647741	1.37409	2.76883	15.0789	7.03949	155.319	128.343	56.2009	59.1153	127.228	8.44	2.07	0.58	1.36517	0.271846	13.7	66.6	130	80	88
599	Cairo	North Egypt	Urban	Cairo	56	0	23.5	70	43	27	495.953	4.74965	84.1	89	144	4.22057	107.2	2.43	2.355	1.03953	0.9	13.1141	47.6	35.1	8.72	2.05	4.23	5.43742	0.950235	1.26671	3.58802	4.1707	20.9162	7.03949	130.148	88.0352	52.3581	72.3029	52.5976								128	78	98
600	upper Egypt	Upper Egypt	Rural	Cairo	56	0		70	46	24	342.984	6.58814	92		140	4.8169	103.4	2.43	2.28	1.47401	0.9	8.65155	51.2	43.1	11.8	3.42	4.39	4.20733	3.08127	0.89533	1.78249	3.312	21.8738	20.2587	215.095	92.7222	36.866	139.271	59.9555	14.64	2.19	1	1.33146	0.385846	4	53.8
601	Cairo	North Egypt	Urban	Cairo	57	0	25.4	75	48	27	349.102	5.11735	92	79	144	5.71139	107.7	2.5	2.3	1.72229	1.03	25.7879	69.8	44.6	28.39	8.04	5.28	4.80041	0.542289	1.82379	2.74974	2.97662	17.0441	3.33517	237.456	162.089	45.2179	191.1	100.95	8.07	0.92	0.3	2.33427		15.2	19.9	126	74	80
602	upper Egypt	Upper Egypt	Rural	Cairo	58	0	28	69	44	25	294.033	4.5658	77.9	95	144	3.52486	108.5	2.25	2.15	1.41194	0.7	11.6861	64.1	53	5.81	0.51	12.45	2.45007	1.96482	0.833433	2.70675	1.61664	18.0189	14.8581	139.297	51.477	32.477	191.1	116.717	17.33	2.18	1.53	1.88764	0.403385	9.2	77.2	136	72	94
603	Cairo	North Egypt	Urban	Cairo	58	0	22.8	82	46	36	330.746	7.13969	77.9	95	139	3.82302	99.5	2.28	2.13	1.13263	0.82	7.40202	109.4	102.6	10.09	3.42	5.06	4.47092	0.918088	1.23577	2.68525	3.23516	102.436	88.7335	100.934	116.157	92.673	49.5927	104.103		2.99	1.34	1.92135	0.228	1.2	24.6	130	80	88
604	Cairo	North Egypt	Urban	Cairo	58	0	26.5	77	53	24	367.459	4.01425	89.4	82	129	4.71751	96.9	2.48	2.155	1.1016	0.86	21.5038	59.4	38.5	5.3	1.03	4.73	6.68947	2.55011	1.39051	4.08239	5.29896	28.4806	14.8581	241.148	83.3483	51.5795	77.9112	96.7452	18.6	3.29	0.93	2.40169	0.491077	12.6	68.5	132	98	102
605	Cairo	North Egypt	Urban	Cairo	58	0	26.2	75	50	25	312.39	3.64655	95.6	75	136	3.52486	97.3	2.65	2.4	1.16367	0.86	13.1141	54.2	41.7	9.75	2.57	4.45	4.47092	1.0145	1.73094	2.29835	2.73998	21.8738	7.03949	173.018	42.1031	22.0999	217.578	79.9271	10.93	1.98	0.9	1.60955	0.289385	5.8	20.5	120	80	104
606	upper Egypt	Upper Egypt	Rural	Cairo	59	0	29.3	71	46	25	281.796	3.4627	83.2	88	142	6.20833	104.9	2.75	2.6	1.22573	0.95	33.9991	67.7	34.2	5.3	1.54	5.39	6.07442	3.19802	1.32861	3.2656	4.74581	28.4806	28.5537	253.082	121.781	70.8778	49.5927	105.154	9.1	1.84	2.94	1.60955	0.175385	2	31	130	90	110
607	Cairo	North Egypt	Urban	Cairo	59	0	29.1	72	45	27	404.171	4.38195	108.9	64	144	3.12731	108.1	2.55	2.425	1.2878	0.82	14.3637	50.1	36.3	9.75	2.57	5.23	4.82238	0.928805	1.45241	2.8787	3.36997	11.074	4.54742	170.09	75.8492	43.5865	238.626	31.5749	18.12	4.07	1.69	2.01404	0.236769	9.4		136	78	102
608	Cairo	North Egypt	Urban	Cairo	59	0	26.7	69	36	33	306.271	11.5521	92.9	77	136	4.8169	106.3	1.83	1.93	1.03953	0.49	7.58052	29.9	22.9	4.79	1.03	4.89	3.5264	0.907371	0.771536	2.08341	2.75486	11.074	2.15448	69.0604	41.1657	36.0011	75.1101	48.393								142	84	80
609	Cairo	North Egypt	Urban	Cairo	60	0	24.9	65	44	21	459.24	5.48504	89.4	80	134	3.82302	101.4	2.4	2.3	1.16367	0.86	16.6842	51.6	35.4	14.19	3.93	5.5	4.75648	1.55965	1.48335	2.53479	3.27312	16.0642	13.5282	195.204	67.4126	20.0657	57.2183	43.1374	9.6	2.79	0.61	1.11236	0.298154	0.7	62	140	87	88
610	upper Egypt	Upper Egypt	Rural	Cairo	60	0	39.8	66	41	25	336.865	5.11735	63.7	101	143	4.71751	106.6	2.35	2.325	1.44298	0.82	17.0412	61.9	45.5	1.88	0.51	6.17	5.28366	1.62367	1.17387	3.24411	4.10979	27.546	18.8975	199.018	57.1014	23.0962	96.448	76.7737	11.39	2.7	0.83	1.76966	0.342	1.5	42.5	120	80	115
611	Cairo	North Egypt	Urban	Cairo	60	0	32.3	67	44	23	177.777	3.64655	72.6	96	138	4.22057	98.7	2.38	2.28	1.03953	0.74	7.93753	61.9	54.6	6.16	2.39	4.61	2.99922	1.08944	1.14292	1.24513	1.8563	18.0189	5.78371	152.336	86.1605	26.0129	133.852	68.3646	11.11	1.97	1.08	1.35674	0.350769	0.5	37.8	126	74	80
612	Cairo	North Egypt	Urban	Cairo	60	0	25.8	62	41	21	116.589	4.38195	62.8	102	142	3.42547	102.9	2.23	2.205	1.1947	0.78	6.68801	55	48.9	3.08	1.37	3.34	2.73563	0.907371	1.11197	1.07317	1.62366	12.0859	4.54742	210.388	67.4126	21.0901	107.47	66.2623	13.12	2.68	1.3	1.63483	0.350769	3.4	60.8	120	80	84
613	Cairo	North Egypt	Urban	Cairo	61	0	37.7	70	43	27	385.815	6.03659	80.5	91	137	4.61813	101.5	2.43	2.355	0.822282	0.78	13.4712	66.9	54.1	9.41	2.39	5.12	6.42588	1.613	1.39051	4.21136	5.03537	24.7246	37.0285	184.649	101.159	38.578	120.247	91.4896	10.68	2.24	1.38	1.56742	0.350769	10.7	81.4	135	85	126
614	Cairo	North Egypt	Urban	Cairo	61	0	27.7	68	51	17	275.677	4.9335	106.2	65	129	3.62425	95.3	2.53	2.255	0.946421	0.78	10.2581	72.5	62.8	8.55	3.59	5.95	3.87785	0.49923	1.69999	1.95444	2.17785	30.3416	28.5537	199.969	104.908	102.365	26.2429	124.075								116	70	89
615	Cairo	North Egypt	Urban	Cairo	61	0	23.6	74	45	29	373.577	3.64655	72.6	96	135	4.51874	101.7	2.4	2.275	1.41194	0.95	10.9721	35.4	25.1	1.71	1.37	4.45	6.22818	1.52763	0.709638	4.53378	5.51855	18.0189	9.59818	405.488	57.1014	36.866	103.803	35.7794	10.62	2.12	0.36	2.00562	0.464769	6.4	41.2	128	80	84
616	Delta	North Egypt	Rural	Cairo	61	0	26	65	44	21	134.945	3.27886	63.7	101	138	5.01568	97.6	2.4	2.3	1.07056	0.95	12.0431	53.9	42.4	3.42	0.86	5.95	3.89981	0.477689	1.17387	2.34134	2.72595	33.1143	5.78371	505.749	66.4753	47.6328	30.1977	77.8248	11.78	1.34	0.67	1.88764	0.350769	6.3	51.6	126	70	86
617	Delta	North Egypt	Rural	Cairo	61	0	21.6	72	45	27	287.915	4.9335	82.3	88	143	4.22057	103.4	2.45	2.325	1.22573	0.86	13.8282	51.7	38.5	13.17	1.03	4.34	5.45938	1.613	1.20482	3.20112	4.25457	24.7246	25.7664	180.786	104.908	42.7641	187.554	82.0294								130	74	78
618	upper Egypt	Upper Egypt	Rural	Cairo	62	0	23.1	80	43	37	306.271	5.11735	70.8	96	137	4.91629	100.7	2.68	2.605	1.13263	0.78	8.65155	40.5	32.4	5.3	1.03	4.73	4.73451	0.843045	1.6381	2.68525	3.09642	19.9547	4.54742	175.938	60.8509	21.0901	89.9855	48.393	19.48		1.39	1.38202	0.263077	14.6	35	122	71	111
619	Cairo	North Egypt	Urban	Cairo	62	0	32.7	74	47	27	251.202	3.64655	78.8	91	137	5.31384	99.7	2.6	2.425	1.1947	0.95	7.22352	70.5	63.9	8.55	2.57	5.5	4.25127	1.15364	1.26671	2.36284	2.98455	15.0789	3.33517	137.273	48.6648	27.9042	100.13	100.95		1.25	0.92	1.6264	0.298154	0.5	30.4	132	74	102
620	Cairo	North Egypt	Urban	Cairo	62	0	26.2	70	37	33	226.727	2.17576	43.4	117	139	3.72364	95.7	2.35	2.425	0.884351	0.58	3.47494	31.9	29	2.91	1.37	16.51	3.19691	1.67701	0.338255	1.76099	2.85865	12.0859	9.59818	149.344	75.8492	39.4256	50.5494	29.4726	7.1	2.01	0.63	1.00281	0.131538		36.8	148	84	84
621	Cairo	North Egypt	Urban	Cairo	53	0	29.1	66	43	23	294.033	5.48504	92	82	137	5.11506	104.8	2.4	2.325	0.698142	0.7	6.68801	52.6	46.5	7.35	2.39	6	3.61426	0.843045	1.20482	1.88996	2.40944	44.9109	10.8972	182.719	77.7239	37.7249	178.673	99.8987								123	71	88
622	Cairo	North Egypt	Urban	Cairo	56	0	31.7	87	44	43	318.509	6.22044	92	80	147	5.41323	104.5	2.75	2.65	1.31884	0.9	54.884	71.2	16.8	23.94	4.96	4.89	5.74494	1.76233	1.6381	3.30859	4.10684	28.4806	24.3807	199.018	89.91	36.0011	169.766	103.052			0.51	2.22472	0.394615	18.9	39.3	130	80	102
623	Delta	North Egypt	Rural	Cairo	58	0	31.4	73	46	27	404.171	5.48504	92.9	78	136	4.31996	103.4	2.58	2.43	1.31884	0.99	17.9337	58.4	41	14.36	3.59	3.78	4.27323	0.810868	1.08102	2.64227	3.19221	29.4125	9.59818	277.575	105.846	21.0901	284.747	59.9555		4.28	0.65	1.88764	0.228		31.1	132	98	90
624	upper Egypt	Upper Egypt	Rural	Cairo	60	0	29	65	39	26	379.696	5.85274	96.5	73	136	5.31384	106.7	2.38	2.405	1.22573	0.86	9.72257	50.8	41.7	7.52	1.37	4.23	5.19579	3.79191	0.89533	2.47031	4.30046	20.9162	13.5282	193.292	77.7239	36.0011	84.4251	132.484	20.59	2.9	1.95		0.394615		22.6	140	87	84
625	Delta	North Egypt	Rural	Cairo	62	0	30.8	70	37	33	269.558	7.69123	98.2	71	132	5.31384	108	2.33	2.405	1.66022	1.03	2.93943	21.3	19	13.51	3.42	3.95	2.77956	1.43154	0.183511	1.54605	2.59605	43.1162	16.1967	358.556	119.906	40.2678	52.4597	42.0862	14.08	3.63	1.38	1.71067	0.342	5.3	34.3	128	80	93
626	Cairo	North Egypt	Urban	Cairo	52	0	23	77	47	30	336.865	5.11735	77	99	131	5.612	102.3	2.35	2.175	1.1016	0.82	18.6478	56.7	38.7	11.63	2.57	4.73	5.41545	1.07874	1.45241	3.39457	3.96305	20.9162	13.5282	260.379	58.9761	24.08	58.1672	106.205	9.5	1.22	0.35	2.13202	0.219231	14.9	55.5	130	74	64
627	Cairo	North Egypt	Urban	Cairo	54	0	21.2	79	41	38	447.003	6.77199	104.4	70	136	3.52486	105.1	2.35	2.325	0.884351	0.74	6.15249	34.9	29.4	20.52	5.13	6.51	2.95529	0.960948	0.245409	1.86847	2.70988	22.8276	23.0006	169.112	90.8474	50.7975	104.721	105.154	7.57	0.97	0.27	2.14045	0.473538	3	26.4	122	71	82
628	Delta	North Egypt	Rural	Cairo	56	0	25.9	74	40.5	33.5	294.033	7.87508	108	66	145	5.41323	111.2	2.4	2.3875	1.53608	0.99	25.4309	44.4	19.5	4.28	0.86	4	3.94375	2.64578	0.647741	1.88996	3.296	15.0789	9.59818	76.947	73.037	27.9042	38.0224	42.0862	9.83	1.33		1.76966	0.333231	0.5	35.6	132	74	109
629	Cairo	North Egypt	Urban	Cairo	58	0	32.9	81	52	29	447.003	5.85274	91.2	80	150	4.40941	110	2.7	2.4	1.31884	0.95	13.6497	65.2	52.1	8.89	1.54	5.23	6.57964	1.78365	1.35956	4.31883	5.22008	16.0642	10.8972	166.173	96.4717	44.4044	85.3533	65.2112	8.54	1.26	0.57	1.67697	0.368308	1.4	30.3	120	80	100
630	Cairo	North Egypt	Urban	Cairo	60	0	25.9	70	44	26	336.865	5.48504	71.7	97	146	6.50649	107.9	2.58	2.48	1.2878	0.95	19.5403	69.8	50.8	5.99	1.54	5.45	3.83392	0.960948	0.988176	2.19088	2.84574	18.0189	10.8972	141.316	87.0978	23.0962	118.427	52.5976								126	74	80
631	Cairo	North Egypt	Urban	Cairo	62	0	30.9	67	44	23	434.765	4.9335	78.8	91	147	5.33372	112.2	2.6	2.5	1.34987	0.82	17.7552	69.1	51.9	4.45	1.03	4.73	6.55767	2.10327	1.60715	3.99641	4.95052	19.9547	8.31171	108.357	76.7866	23.0962	201.715	51.5464	8.59	4.73	2.47		0.578769	27.6	30.6	120	80	120
632	Cairo	North Egypt	Urban	Cairo	60	0	25.5	65	43	22	459.24	14.8613	92	77	146	4.62806	94.9	2.78	2.705	1.22573	0.86	8.29454	68.7	61	6.84	1.88	9.9	5.94263	0.843045	2.10233	3.54503	3.8403	24.7246	10.8972	223.524	59.9135	25.052	3.53288	148.251	11.91	2.58	0.76	1.92978	0.368308		63.3	140	87	90
633	Cairo	North Egypt	Urban	Cairo	58	0	29.7	63	44.5	18.5	336.865	3.4627	84.1	88	141	4.40941	102.9	2.43	2.3175	0.977456	0.78	16.1487	61	45.5	10.6	2.91	5.95	4.82238	1.10014	2.19517	2.38433	2.6272	29.4125	7.03949	177.88	44.9153	22.0999	164.409	99.8987	7.29	1.14	0.76	1.24719	0.140308	0.5	32.2	128	80	100
634	Cairo	North Egypt	Urban	Cairo	60	0	24.7	61	40.2	20.8	373.577	5.3012	83.2	87	141	5.11506	108.9	2.5	2.495	1.38091	0.95	11.5076	61.8	50.8	5.81	1.37	4.56	5.32759	2.06068	1.32861	3.00767	3.99898	20.9162	2.15448	167.154	61.7883	25.052	33.1442	94.643								132	84	95
635	upper Egypt	Upper Egypt	Rural	Cairo	65	1	25.4	69	38	31	134.945	3.64655	42.5	81	136	3.62425	103	2.33	2.38	1.25677	0.53	4.36746	46.5	42.8	1.88	0.86	3.17	2.88939	0.606827	0.771536	1.58904	2.11785	35.8661	25.7664	250.337	95.5344	16.8924	60.0625	45.2396	11.76	2.42	1.16	2.11517	0.324462	13.6	54.6	150	90	80
636	upper Egypt	Upper Egypt	Rural	Cairo	65	1	33.2	66	41	25	269.558	3.27886	53.1	87	138	4.0218	105.4	2.48	2.455	1.38091	0.78	5.97399	53.9	48.5	6.84	0.51	5.39	5.61314	0.757217	1.32861	3.80296	4.28453	15.0789	9.59818	264.922	97.4091	20.0657	78.8436	54.6998								130	80	107
637	Cairo	North Egypt	Urban	Cairo	65	1	29.3	69	49	20	440.884	7.87508	106.2	47	138	3.92241	106.1	2.55	2.325	1.1016	1.03	14.5422	48.2	34.2	7.7	2.05	9.29	3.70212	1.59166	0.740587	1.99743	2.96153	13.0902	8.31171	117.779	57.1014	37.7249	37.0498	43.1374	15.07	2.08	1.52	1.26404	0.149077	0.5	51.6	126	91	90
638	Delta	North Egypt	Rural	Cairo	65	1	25.7	75	43	32	208.371	5.3012	67.3	83	135	4.0218	101.6	2.45	2.375	1.13263	0.74	17.2197	56.6	39.9	9.41	2.91	7.34	4.9322	0.810868	1.45241	3.02916	3.4798	20.9162	12.2076	189.459	35.5414	36.866	47.6762	75.7225	10.25	1.97	0.81	1.23876	0.236769	5.9	27.5	125	90	80
639	Cairo	North Egypt	Urban	Cairo	65	1	27.9	59	38	21	281.796	5.66889	85.8	61	141	3.72364	108.1	2.38	2.43	1.07056	0.78	5.79549	56.2	51	7.01	1.88	5.56	4.38306	1.50628	1.17387	2.40583	3.20919	13.0902	2.15448	66.7798	106.783	17.9684	88.1343	52.5976								130	80	103
640	Cairo	North Egypt	Urban	Cairo	66	1	30	69	46	23	336.865	4.5658	50.4	85	138	3.62425	105.2	2.25	2.1	0.822282	0.7	10.2581	42.6	32.9	4.62	1.88	5.12	3.98768	0.982372	0.957227	2.38433	3.03045	14.0877	5.78371	104.126	49.6022	25.052	76.9781	24.2169	13.39	2.02	1.09	1.60112	0.298154	1.3	46.6	128	78	115
641	Cairo	North Egypt	Urban	Cairo	66	1	33.2	66	46	20	196.133	4.74965	64.6	86	142	3.32609	98.9	2.55	2.4	1.38091	0.86	11.5076	49.6	38.7	4.62	1.03	5.06	5.21776	0.789411	2.31897	2.70675	2.89879	15.0789	4.54742	182.719	44.9153	25.052	71.3659	65.2112	8.84	1.14	0.39	1.83708	0.228	9.1	22.6	140	82	105
642	upper Egypt	Upper Egypt	Rural	Cairo	69	1	28.3	80	49	31	361.34	6.40429	117.7	41	135	4.31996	102.4	2.63	2.405	1.1016	0.86	9.54407	51.7	42.8	9.06	2.39	5.34	4.38306	1.17503	1.20482	2.5133	3.17824	17.0441	5.78371	172.043	71.1622	30.6723	34.1229	111.461								119	62	113
643	Cairo	North Egypt	Urban	Cairo	70	1	27.2	76	49	27	202.252	2.54346	43.4	78	140	4.12119	103.5	2.35	2.125	0.977456	1.07	3.47494	82.7	79.8	4.96	0.86	4.61	7.78775	1.36745	2.04043	5.2001	5.74732	18.0189	9.59818	158.291	99.2839	13.5302	64.7859	49.4442	14.21	2.6	1.73	1.87921	0.368308	1.6	58.8	128	78	96
644	upper Egypt	Upper Egypt	Rural	Cairo	70	1		71	41	30	318.509	6.03659	59.3		136	4.0218	103.3	2.43	2.405	1.03953	0.82	12.2216	55.1	43.5	5.81	0.86	5.45	5.54725	2.89014	1.01912	3.09365	4.52812	15.0789	7.03949	126.048	107.72	27.9042	35.1001	48.393	16.95		0.69	2.22472	0.324462	6.8	55.2
645	Cairo	North Egypt	Urban	Cairo	75	1	35.3	74	45	29	300.152	5.48504	69	74	137	3.82302	93.5	2.35	2.225	0.915386	0.78	11.3291	77.3	66.6	5.3	0.86	6.34	5.63511	3.67532	1.01912	2.85721	4.61598	18.0189	13.5282	127.075	101.159	29.7581	52.4597	56.8021	19.76	3.22	1.59	1.27247	0.228	0.5	39	132	80	110
646	Cairo	North Egypt	Urban	Cairo	65	1	27.2	71	46	25	483.715	6.95584		22	143	4.71751	99	2.13	1.98	1.38091	0.82	3.29643	38.7	36	7.35	1.54	4.39	4.47092	3.70712	0.431101	2.55629	4.03982	12.0859	4.54742	116.738	140.529	65.8532	23.2544	34.7283	13.56	2.75	0.64	2.57865	0.622615	15.1	64.7	118	72	96
647	Cairo	North Egypt	Urban	Cairo	66	1	27.6	75	48	27	214.489	4.38195	72.6	74	139	3.82302	101.9	2.4	2.2	1.03953	0.99	11.8646	51.2	39.9	6.5	1.37	4.5	6.90912	1.26058	1.5762	4.70573	5.33292	12.0859	5.78371	145.339	64.6005	19.0256	56.2685	69.4157	10.89		0.31	2.25843	0.464769	9.1	26.6	116	70	80
648	Delta	North Egypt	Rural	Cairo	65	1	36	72	47	25	281.796	3.64655	61.1	91	133	4.8169	97.4	2.7	2.525	1.13263	0.95	17.2197	61.9	45.3	5.47	0.86	4.23	7.28254	1.47425	1.60715	4.96366	5.67539	13.0902	3.33517	161.254	70.2248	21.0901	58.1672	69.4157								128	80	96
649	Cairo	North Egypt	Urban	Cairo	65	1	25.6	64	38	26	147.183	3.64655	62	91	130	4.22057	96.4	2.35	2.4	0.915386	0.7	3.29643	65	62.3	7.18	0.51	14.79	2.25238	1.07874	0.585844	0.901216	1.66654	15.0789	3.33517	150.343	55.2266	51.5795	18.2223	8.4499	8.63	3.82	1.03	1.80337	0.166615	4.7	37.3	145	100	97
650	Cairo	North Egypt	Urban	Cairo	66	1	25.7	72	50	22	330.746	6.22044	77.9	69	134	4.22057	103.9	2.65	2.4	1.41194	0.95	16.3272	60.3	44.6	8.89	2.05	4.84	6.97502	2.56074	1.5143	4.27584	5.46072	21.8738	9.59818	131.17	81.4735	53.9049	69.4896	97.7964								98	75	100
651	Cairo	North Egypt	Urban	Cairo	67	1	30.1	69	44	25	238.965	3.09501	64.6	86	136	3.82302	101.6	2.3	2.2	1.16367	0.99	10.9721	72.3	61.9	15.9	4.45	4.67	4.80041	0.445365	1.26671	3.17963	3.5337	18.9891	7.03949	155.319	84.2857	20.0657	231.622	57.8532	17.05	4.19	1.55	1.5927	0.175385	44	37.4	108	70	80
652	Delta	North Egypt	Rural	Cairo	66	1	22.7	64	49	15	263.44	4.1981	93.8	55	135	3.52486	106.5	2.33	2.105	0.915386	0.86	21.8608	70.2	48.9	7.18	3.08	5.28	3.5264	0.585321	1.69999	1.56754	1.8264	22.8276	17.5434	171.067	94.597	41.1049	21.2499	87.285		1.14	0.6	1.08708	0.114	0.8	26.5	132	82	86
653	Cairo	North Egypt	Urban	Cairo	68	1	29.3	76	49	27	355.221	3.27886	77	69	137	5.81078	99.4	2.35	2.125	1.53608	1.03	8.29454	44.6	36.9	1.71	1.54	6.39	5.1299	2.60326	1.05007	2.77123	4.07982	20.9162	8.31171	548.592	112.407	36.0011	95.5263	71.518	14.61	2.68	0.59	2.06461	0.394615	7	42.7	132	70	84
654	Delta	North Egypt	Rural	Cairo	65	1	33.1	74	43	31	434.765	5.85274	70.8	78	141	4.22057	106.6	2.53	2.455	1.1947	0.82	7.93753	60	52.6	4.79	1.37	5.67	5.59118	0.93952	1.35956	3.69549	4.23162	21.8738	7.03949	94.497	104.908	57.7162	89.9855	56.8021								128	78	110
655	Cairo	North Egypt	Urban	Cairo	68	1	30.6	54	42	12	196.133	5.11735	58.4	87	136	3.52486	95.1	2.33	2.28	1.34987	0.78	7.75903	46.7	39.6	4.1	1.54	3.95	6.75536	3.00695	1.32861	4.01791	5.42675	9.02386	3.33517	207.555	37.4162	41.9369	23.2544	32.626	11.19	2.1	0.51	1.64326	0.420923	2.9	17.4	140	82	86
656	Cairo	North Egypt	Urban	Cairo	65	1	39.1	66	40	26	251.202	6.03659	77	71	136	5.81078	93.6	2.25	2.25	1.1016	0.82	5.25997	42.6	37.9	2.39	0.34	5	6.6675	0.456142	2.10233	4.4263	4.56517	11.074	4.54742	207.555	48.6648	17.9684	170.658	42.0862	12.68	2.58	0.72	1.33989	0.245538	32.9	38.8	119	62	100
657	Cairo	North Egypt	Urban	Cairo	65	1	37.8	66	36	30	263.44	3.09501	55.8	88	139	4.22057	103.8	2.25	2.35	1.16367	0.66	11.5076	61.2	50.3	6.5	1.54	3.5	4.73451	0.767949	1.48335	2.83572	3.25116	11.074	4.54742	144.335	80.5361	16.8924	56.2685	76.7737	8.5	1.79	1.58	1.82022	0.377077	5.3	62.7	120	80	124
658	Cairo	North Egypt	Urban	Cairo	65	1	33.5	77	47	30	508.19	7.69123	101.8	50	145	4.8169	105	2.3	2.125	1.59815	0.82	14.1852	72.1	58.5	6.16	0.86	6.23	6.62357	2.01808	1.85474	3.91044	4.76883	12.0859	2.15448	57.519	134.905	59.2198	88.1343	82.0294	13.71	2.83	1.08	1.71067	0.350769	3.4	27.9	144	98	100
659	Cairo	North Egypt	Urban	Cairo	65	1	22.5	71	42	29	300.152	6.22044	90.3	58	137	3.62425	100.4	2.53	2.48	1.38091	0.78	8.65155	62.3	54.2	10.77	2.91	5.12	6.14032	1.46357	1.45241	3.95343	4.68792	27.546	27.1574	227.253	88.9726	35.13	146.478	93.5918	12.06	2.3	2.39	2.00562	0.552462	2.2	17.4	136	86	78
660	Cairo	North Egypt	Urban	Cairo	67	1		71	45	26	214.489	5.85274	47.8		135	4.22057	106.7	2.28	2.155	1.1947	0.9	10.4366	72.5	62.7	3.76	0.86	4	3.3946	1.11084	0.802484	1.84697	2.59212	14.0877	5.78371	162.24	45.8527	19.0256	63.8428	51.5464	12.45	1.59	0.9	1.98876	0.289385	8.9	26.6
661	Cairo	North Egypt	Urban	Cairo	66	1	33.3	61	41	20	238.965	3.8304	31	72	138	4.22057	100	2.43	2.405	1.2878	0.9	8.83005	84	75.7	5.3	0.86	5.28	5.15186	2.3906	1.39051	2.64227	3.76135	12.0859	4.54742	167.154	75.8492	7.23776	75.1101	45.2396	13.59	2.2	1.56	1.64326	0.342	6.6		155	84	100
662	upper Egypt	Upper Egypt	Rural	Cairo	65	0	23.4	70	39	31	428.646	5.48504	75.2	91	142	5.11506	103.9	2.28	2.305	1.1947	0.99	14.5422	51.2	37.2	4.28	0.86	5	6.71143	4.0462	1.14292	3.674	5.56851	18.9891	16.1967	181.753	61.7883	42.7641	108.385	62.0578								130	100	81
663	Cairo	North Egypt	Urban	Cairo	65	0	31.7	82	46	36	355.221	9.89742	140.7	45	137	6.00955	99.1	2.3	2.15	1.00849	0.74	10.6151	74.6	64.6	9.92	2.57	6.39	4.49289	1.26058	0.802484	2.8787	3.69041	14.0877	8.31171	79.175	153.653	83.3478	79.7754	67.3135		3.33	0.55	1.25562	0.210462	0.7	68.1	138	80	92
664	Cairo	North Egypt	Urban	Cairo	65	0	28.7	77	34	43	508.19	7.87508	77	91	147	4.71751	103.2	2.4	2.55	0.853316	0.95	9.54407	43.7	34.7	11.12	3.42	6.12	5.28366	1.14294	1.05007	3.52354	4.23358	18.9891	5.78371	94.497	97.4091	37.7249	53.4133	106.205								140	84	84
665	Cairo	North Egypt	Urban	Cairo	65	0	27.1	86	32	54	495.953	3.64655	90.3	77	140	4.12119	103	2.3	2.5	0.977456	0.82	7.40202	33.1	26.3	12.48	4.96	4.5	3.68016	1.58099	0.523947	2.14789	3.15621	42.2163	13.5282	122.958	125.531	49.2227	26.2429	105.154	9.48	1.47	0.86	1.79494	0.306923	2.1		128	78	88
666	Delta	North Egypt	Rural	Cairo	67	0	25.7	79	49	30	153.302	7.32354	100	67	141	4.51874	99.2	2.58	2.355	1.22573	0.9	15.9702	72.3	56.9	16.25	5.13	7.9	3.10905	1.43154	1.05007	1.26662	2.05897	41.3147	12.2076	219.784	71.1622	29.7581	30.1977	119.87	16.03	2.73	0.6	2.17416	0.306923	13.4	62.9	126	76	83
667	Cairo	North Egypt	Urban	Cairo	69	0	27.4	92	53	39	300.152	4.1981	75.2	89	151	4.71751	106.8	2.5	2.175	1.00849	0.7	25.6094	84.7	59.6	11.63	2.39	4.78	5.45938	1.38881	1.08102	3.56653	4.37836	24.7246	7.03949	142.323	80.5361	24.08	46.7162	67.3135	17.76	4.36	1.73	1.47472	0.280615	3.7	65.8	132	80	87
668	Cairo	North Egypt	Urban	Cairo	69	0	30.4	70	44	26	312.39	5.48504	89.4	75	136	5.51261	103	2.45	2.35	1.16367	0.86	20.7898	48	27.7	1.71	1.37	5.56	6.20622	2.08198	0.957227	4.10389	5.24899	27.546	4.54742	294.593	38.3536	26.0129	72.3029	44.1885	11.25	2.22	0.83	1.71067	0.438462	3.5	33.7	138	80	95
669	upper Egypt	Upper Egypt	Rural	Cairo	73	0	29.3	69	42	27	453.121	7.50739	85.8	77	136	4.51874	102.5	2.45	2.4	1.00849	0.86	11.6861	48	36.9	5.81	1.03	5.17	4.58075	2.58201	0.957227	2.31985	3.62352	13.0902	8.31171	163.225	91.7848	15.7957	46.7162	54.6998	13.94	3.11	1.36	1.68539	0.359538	3.4	81.1	140	80	84
670	upper Egypt	Upper Egypt	Rural	Cairo	78	0	25.8	72	44	28	477.597	7.13969	106.2	57	143	4.8169	105.2	2.5	2.4	1.00849	0.99	17.2197	62.5	45.8	4.45	0.51	3.67	5.94263	2.60326	0.771536	3.75998	5.17109	23.7778	14.8581	266.736	52.4144	25.052	29.2119	117.768	11.95	1.74	1.14	1.44101	0.271846	1.6	41.6	151	99	80
671	Delta	North Egypt	Rural	Cairo	65	0	30	67	47.3	19.7	294.033	4.1981	85	83	144	4.90635	106.3	2.53	2.3475	1.1016	0.95	13.2926	59.4	46.7	7.87	2.05	3.95	5.85477	1.13224	1.76189	3.58802	4.09287	28.4806	5.78371	128.101	54.2892	17.9684	54.366	119.87								130	80	100
672	Cairo	North Egypt	Urban	Cairo	66	0	26.8	67	40	27	263.44	2.54346	81.4	86	142	4.22057	103.6	2.4	2.4	1.13263	0.9	3.83194	44.9	41.7	6.5	1.54	4.89	5.61314	1.11084	1.5143	3.52354	4.09884	15.0789	5.78371	108.357	109.595	26.0129	30.1977	22.1147								128	78	97
673	Delta	North Egypt	Rural	Cairo	65	0	23	70	48	22	330.746	5.11735	78.8	90	148	4.41935	106.7	2.58	2.38	1.22573	0.99	22.3963	54.8	32.9	7.52	2.05	5.39	3.3946	1.5383	1.01912	1.52455	2.37548	14.0877	3.33517	85.7976	88.0352	22.0999	110.215	78.876								140	82	76
674	Cairo	North Egypt	Urban	Cairo	67	0	26.3	67	44	23	226.727	4.38195	89.4	77	145	5.11506	108.8	2.43	2.33	1.03953	0.86	9.00855	63	54.6	8.21	2.57	4.78	3.02118	1.07874	1.20482	1.22363	1.81637	18.9891	3.33517	84.6999	90.8474	26.9635	133.852	69.4157								138	80	90
675	Cairo	North Egypt	Urban	Cairo	65	0	31.7	77	37	40	440.884	8.05893	77	90	133	3.82302	101.7	2.35	2.425	1.34987	0.74	5.08147	16.1	11.6	4.45	1.37	5.17	3.63622	0.960948	0.462049	4.40481	3.17418	24.7246	20.2587	265.829	67.4126	74.4028	13.1081	51.5464								140	80	113
676	Cairo	North Egypt	Urban	Cairo	68	0	32.3	75	48	27	404.171	4.1981	92	74	148	4.8169	106.5	2.5	2.3	1.1947	0.9	13.6497	52.1	39	9.41	1.88	5.28	6.09639	1.85826	0.957227	4.08239	5.13916	15.0789	5.78371	79.175	72.0996	32.477	59.1153	39.984								151	99	80
677	Delta	North Egypt	Rural	Cairo	66	0	25.8	60	42	18	306.271	5.85274	90.3	76	136	4.31996	101.2	2.2	2.15	0.822282	0.86	17.0412	65.2	48.7	7.7	2.39	5.95	3.26281	2.85828	0.89533	0.965699	2.36748	31.2683	18.8975	192.335	58.9761	26.9635	169.766	52.5976								128	80	84
678	Cairo	North Egypt	Urban	Cairo	68	0	31	76	35	41	336.865	4.5658	68.1	93	147	4.22057	97.1	2.53	2.655	1.2878	0.99	3.65344	34.2	31.1	16.25	7.18	5.73	6.35998	2.11392	1.20482	4.08239	5.15516	18.0189	12.2076	183.685	116.157	33.3682	8.93299	95.6941								145	100	116
679	Cairo	North Egypt	Urban	Cairo	66	0	27.7	68	37	31	410.29	16.1483	108	61	145	4.71751	96	2.43	2.505	1.59815	0.99	12.5786	43.7	31.7	7.01	2.57	3.78	6.05246	1.71967	1.05007	4.34033	5.00239	27.546	31.3608	261.289	95.5344	64.3968	66.6696									125	90	89
680	Cairo	North Egypt	Urban	Cairo	65	0	23.6	74	42	32	330.746	4.74965	79.7	89	144	4.8169	106.2	2.43	2.38	1.53608	1.15	6.5095	57.8	51.9	6.84	0.51	5.06	6.20622	1.4956	1.5762	3.91044	4.63002	36.7791	10.8972	250.337	82.4109	53.1332	31.1816	141.944								130	80	84
681	Cairo	North Egypt	Urban	Cairo	65	0	32.7	63	33	30	453.121	4.5658	101.8	67	137	4.0218	105.2	2.28	2.455	1.13263	0.7	10.6151	35.6	25.6	11.29	3.08	5.12	4.36109	1.3995	0.802484	2.68525	3.55861	27.546	17.5434	151.34	73.9744	46.8319	96.448	104.103	13.07	2.04	1.61	1.92135	0.534923	48.4	35.7	132	84	100
682	Delta	North Egypt	Rural	Cairo	65	0	33.6	75	42.8	32.2	355.221	4.38195	90.3	77	143	4.00192	105	2.35	2.28	1.13263	0.78	2.76092	71.4	69.3	5.3	1.37	5.73	4.66862	1.41018	1.45241	2.53479	3.21621	18.9891	4.54742	134.227	268.014	25.052	87.2079	74.6714	12.4	2.63	1.24	1.97191	0.377077	2.7	68.8	135	85	88
683	Cairo	North Egypt	Urban	Cairo	67	0	30.2	60	42	18	287.915	4.1981	68.1	94	138	3.72364	105.7	2.35	2.3	0.853316	0.99	7.22352	80.2	73.6	5.13	1.37	4.45	4.88827	1.4956	1.35956	2.77123	3.52871	16.0642	7.03949	173.992	54.2892	61.4543	89.0602	71.518	12.32	1.88	0.92	1.65169	0.149077	1.2	43.6	143	90	90
684	Cairo	North Egypt	Urban	Cairo	66	0	32.1	65	41	24	355.221	3.4627	74.3	91	130	3.92241	94.8	2.2	2.175	1.03953	0.86	10.9721	46	35.6	5.13	1.54	5.39	3.92178	0.950235	1.23577	2.1264	2.68601	17.0441	5.78371	238.38	66.4753	41.1049	212.298	29.4726	20.13	2.28	1.02	1.45787	0.324462	0.7	46.8	135	88	100
685	Cairo	North Egypt	Urban	Cairo	68	0	30.3	68	44	24	238.965	5.48504	81.4	85	136	3.72364	102.4	2.48	2.38	1.22573	0.74	15.0777	46.7	32.2	8.04	2.39	4.61	4.38306	1.59166	1.45241	2.16939	2.93065	16.0642	10.8972	118.818	76.7866	22.0999	51.5051	73.6203	14.26	1.43	1.43	1.36517	0.403385	0.5	51.1	140	75	86
[truncated: 4 more columns]
